# Supplementary material for: Lysine demethylase KDM1A promotes cell growth via FKBP8–BCL2 axis in hepatocellular carcinoma
Source: J Biol Chem. 2022 Aug 13;298(9):102374. doi: 10.1016/j.jbc.2022.102374 (PMC9478407; doi:10.1016/j.jbc.2022.102374)
Supplement: Supplementary Figures [file mmc1.xlsx]

## Sheet: Sheet1
Oligo	5'----->3'
KDM1A-sh1383-F	CCGGGCTACATCTTACCTTAGTCATTACTAGTATGACTAAGGTAAGATGTAGCTTTTT
KDM1A-sh1383-R	AATTAAAAAGCTACATCTTACCTTAGTCATACTAGTAATGACTAAGGTAAGATGTAGC
KDM1A-sh1981-F	CCGGGCCTAGACATTAAACTGAATACTCGAGTATTCAGTTTAATGTCTAGGCTTTTTG
KDM1A-sh1981-R	AATTCAAAAAGCCTAGACATTAAACTGAATACTCGAGTATTCAGTTTAATGTCTAGGC
FKBP8-sh498-F	CCGGACGTCGCTGGAGAATGGCACACTCGAGTGTGCCATTCTCCAGCGACGTTTTTT
FKBP8-sh498-R	AATTAAAAAACGTCGCTGGAGAATGGCACACTCGAGTGTGCCATTCTCCAGCGACGT
FKBP8-sh925-F	CCGGTGAAGGTGAAGTGTCTGAACACTCGAGTGTTCAGACACTTCACCTTCATTTTT
FKBP8-sh925-R	AATTAAAAATGAAGGTGAAGTGTCTGAACACTCGAGTGTTCAGACACTTCACCTTCA
KAT8-sh425-F	CCGGGCAAGATCACTCGCAACCAAACTCGAGTTTGGTTGCGAGTGATCTTGCTTTTT
KAT8-sh425-R	AATTAAAAAGCAAGATCACTCGCAACCAAACTCGAGTTTGGTTGCGAGTGATCTTGC
KAT8-sh579-F	CCGGCGAAATTGATGCCTGGTATTTCTCGAGAAATACCAGGCATCAATTTCGTTTTT
KAT8-sh579-R	AATTAAAAACGAAATTGATGCCTGGTATTTCTCGAGAAATACCAGGCATCAATTTCG
JADE2-sh3109-F	CCGGGCACAACGAGTTTATATGATACTAGTTCATATAAACTCGTTGTGCTTTTT
JADE2-sh3109-R	AATTAAAAAGCACAACGAGTTTATATGAACTAGTATCATATAAACTCGTTGTGC
KDM1A-RT-F764	TGACCGGATGACTTCTCAAGA
KDM1A-RT-R918	GTTGGAGAGTAGCCTCAAATGTC
hBCL2-RT-F1015	CCTGTGGATGACTGAGTACC
hBCL2-RT-R1142	GAGACAGCCAGGAGAAATCA
