# Supplementary material for: Lysine demethylase KDM1A promotes cell growth via FKBP8–BCL2 axis in hepatocellular carcinoma
Source: J Biol Chem. 2022 Aug 13;298(9):102374. doi: 10.1016/j.jbc.2022.102374 (PMC9478407; doi:10.1016/j.jbc.2022.102374)
Supplement: Table S1 [file mmc2.xlsx]

## Sheet: Pro
Uniprot	Checked	Protein FDR Confidence: Combined	Master	Description	Exp. q-value: Combined	Sum PEP Score	Coverage [%]	# Peptides	# PSMs	# Unique Peptides	# Protein Groups	# AAs	MW [kDa]	calc. pI	Score Sequest HT: Sequest HT	# Peptides (by Search Engine): Sequest HT	# Razor Peptides	Abundances (Scaled): F1: Sample	Abundances (Normalized): F1: Sample	Abundance: F1: Sample	Found in Sample: [S1] F1: Sample
customer	FALSE	High	IsMasterProtein	customer	0	477.308	90	68	307	52	1	866	94.4	6.25	888.6	68	20	100	2.81777e+10	2.81777e+10	High
A0A0S2Z3G9	FALSE	High	IsMasterProtein	Actinin alpha 4 isoform 1 (Fragment) OS=Homo sapiens OX=9606 GN=ACTN4 PE=2 SV=1	0	173.428	49	41	44	26	1	911	104.8	5.44	123.06	41	8	100	1.45741e+08	1.45741e+08	High
Q13813	FALSE	High	IsMasterProtein	Spectrin alpha chain, non-erythrocytic 1 OS=Homo sapiens OX=9606 GN=SPTAN1 PE=1 SV=3	0	164.682	23	49	49	49	1	2472	284.4	5.35	121	49	0	100	6.18393e+07	6.18393e+07	High
Q9H7Z6	FALSE	High	IsMasterProtein	Histone acetyltransferase KAT8 OS=Homo sapiens OX=9606 GN=KAT8 PE=1 SV=2	0	162.977	64	32	54	32	1	458	52.4	8.27	142.07	32	0	100	3.12099e+09	3.12099e+09	High
H6VRG1	FALSE	High	IsMasterProtein	Keratin 1 OS=Homo sapiens OX=9606 GN=KRT1 PE=1 SV=1	0	153.505	61	39	46	33	1	645	66.1	8.12	124.92	39	5	100	1.61359e+09	1.61359e+09	High
P35527	FALSE	High	IsMasterProtein	Keratin, type I cytoskeletal 9 OS=Homo sapiens OX=9606 GN=KRT9 PE=1 SV=3	0	138.918	67	29	32	28	1	623	62	5.24	98.97	29	1	100	5.34202e+08	5.34202e+08	High
V9HW22	FALSE	High	IsMasterProtein	Epididymis luminal protein 33 OS=Homo sapiens OX=9606 GN=HEL-S-72p PE=2 SV=1	0	137.882	53	30	47	26	1	646	70.9	5.52	127.36	30	3	100	9.65763e+08	9.65763e+08	High
R4GMP9	FALSE	High	IsMasterProtein	Lysine-specific histone demethylase 1A (Fragment) OS=Homo sapiens OX=9606 GN=KDM1A PE=1 SV=8	0	137.004	80	17	75	1	1	301	32.4	8.25	175.1	17	0				High
A0A0G2JIW1	FALSE	High	IsMasterProtein	Heat shock 70 kDa protein 1B OS=Homo sapiens OX=9606 GN=HSPA1B PE=1 SV=1	0	116.986	50	27	38	13	1	642	70.1	5.66	105.95	27	9	100	5.77728e+08	5.77728e+08	High
A0A087WUZ3	FALSE	High	IsMasterProtein	Spectrin beta chain OS=Homo sapiens OX=9606 GN=SPTBN1 PE=1 SV=1	0	116.68	16	31	32	26	1	2366	274.7	5.57	75.49	31	3	100	4.85483e+07	4.85483e+07	High
P35908	FALSE	High	IsMasterProtein	Keratin, type II cytoskeletal 2 epidermal OS=Homo sapiens OX=9606 GN=KRT2 PE=1 SV=2	0	112.894	62	30	33	23	1	639	65.4	8	81.72	30	4	100	3.52657e+08	3.52657e+08	High
P13645	FALSE	High	IsMasterProtein	Keratin, type I cytoskeletal 10 OS=Homo sapiens OX=9606 GN=KRT10 PE=1 SV=6	0	109.042	50	24	30	21	1	584	58.8	5.21	96.57	24	2	100	6.45445e+08	6.45445e+08	High
P20700	FALSE	High	IsMasterProtein	Lamin-B1 OS=Homo sapiens OX=9606 GN=LMNB1 PE=1 SV=2	0	107.901	54	34	37	29	1	586	66.4	5.16	84.41	34	4	100	3.46902e+08	3.46902e+08	High
B4DVQ0	FALSE	High	IsMasterProtein	cDNA FLJ58286, highly similar to Actin, cytoplasmic 2 OS=Homo sapiens OX=9606 PE=2 SV=1	0	96.729	69	20	44	8	1	333	37.3	5.71	92.61	20	13	100	4.55805e+09	4.55805e+09	High
P07437	FALSE	High	IsMasterProtein	Tubulin beta chain OS=Homo sapiens OX=9606 GN=TUBB PE=1 SV=2	0	93.693	54	17	31	2	1	444	49.6	4.89	77.93	17	12	100	1.40894e+08	1.40894e+08	High
Q71U36	FALSE	High	IsMasterProtein	Tubulin alpha-1A chain OS=Homo sapiens OX=9606 GN=TUBA1A PE=1 SV=1	0	88.281	49	20	23	5	1	451	50.1	5.06	63.91	20	10	100	3.85734e+08	3.85734e+08	High
P50991	FALSE	High	IsMasterProtein	T-complex protein 1 subunit delta OS=Homo sapiens OX=9606 GN=CCT4 PE=1 SV=4	0	85.854	41	21	25	20	1	539	57.9	7.83	69.24	21	1	100	1.30506e+08	1.30506e+08	High
K9JA46	FALSE	High	IsMasterProtein	Epididymis luminal secretory protein 52 OS=Homo sapiens OX=9606 GN=EL52 PE=2 SV=1	0	84.732	33	24	27	13	1	732	84.6	5.02	59.3	24	0	100	6.65581e+07	6.65581e+07	High
A0A024R3X4	FALSE	High	IsMasterProtein	Epididymis secretory sperm binding protein OS=Homo sapiens OX=9606 GN=HSPD1 PE=2 SV=1	0	81.109	40	19	20	19	1	573	61	5.87	64.14	19	0	100	1.33164e+08	1.33164e+08	High
A0A024RD80	FALSE	High	IsMasterProtein	Heat shock protein 90kDa alpha (Cytosolic), class B member 1, isoform CRA_a OS=Homo sapiens OX=9606 GN=HSP90AB1 PE=3 SV=1	0	80.802	34	25	28	12	1	724	83.2	5.03	62.2	25	9	100	2.16674e+08	2.16674e+08	High
P50990	FALSE	High	IsMasterProtein	T-complex protein 1 subunit theta OS=Homo sapiens OX=9606 GN=CCT8 PE=1 SV=4	0	79.607	47	21	22	21	1	548	59.6	5.6	56.48	21	0	100	1.97922e+08	1.97922e+08	High
V9HWB4	FALSE	High	IsMasterProtein	Epididymis secretory sperm binding protein Li 89n OS=Homo sapiens OX=9606 GN=HEL-S-89n PE=2 SV=1	0	77.747	37	21	24	20	1	654	72.3	5.16	59.57	21	0	100	8.02857e+07	8.02857e+07	High
P68371	FALSE	High	IsMasterProtein	Tubulin beta-4B chain OS=Homo sapiens OX=9606 GN=TUBB4B PE=1 SV=1	0	77.18	45	15	29	1	1	445	49.8	4.89	69.21	15	0	100	8163846	8163846	High
A0A024R4A0	FALSE	High	IsMasterProtein	Nucleolin, isoform CRA_b OS=Homo sapiens OX=9606 GN=NCL PE=4 SV=1	0	75.648	26	21	23	21	1	710	76.6	4.7	59.31	21	0	100	3.04014e+08	3.04014e+08	High
P68366	FALSE	High	IsMasterProtein	Tubulin alpha-4A chain OS=Homo sapiens OX=9606 GN=TUBA4A PE=1 SV=1	0	75.32	42	18	21	3	1	448	49.9	5.06	52.94	18	0				High
E1NZA1	FALSE	High	IsMasterProtein	Peroxisome proliferator activated receptor interacting complex protein OS=Homo sapiens OX=9606 GN=PRIC295 PE=2 SV=1	0	74.804	11	24	24	24	1	2671	292.6	7.43	49.15	24	0	100	9.86967e+06	9.86967e+06	High
B4DS66	FALSE	High	IsMasterProtein	MICOS complex subunit MIC60 OS=Homo sapiens OX=9606 PE=2 SV=1	0	73.564	29	13	17	7	1	660	73.3	5.99	45.9	13	3	100	4.06805e+07	4.06805e+07	High
P08670	FALSE	High	IsMasterProtein	Vimentin OS=Homo sapiens OX=9606 GN=VIM PE=1 SV=4	0	72.259	52	23	27	22	1	466	53.6	5.12	56	23	1	100	1.31136e+08	1.31136e+08	High
A0A384P5G6	FALSE	High	IsMasterProtein	Epididymis secretory sperm binding protein OS=Homo sapiens OX=9606 PE=2 SV=1	0	70.573	35	19	20	19	1	679	73.6	6.16	51.48	19	0	100	1.26872e+08	1.26872e+08	High
V9HW96	FALSE	High	IsMasterProtein	Chaperonin containing TCP1, subunit 2 (Beta), isoform CRA_b OS=Homo sapiens OX=9606 GN=HEL-S-100n PE=2 SV=1	0	69.938	39	17	20	17	1	535	57.5	6.46	59.75	17	0	100	1.31968e+08	1.31968e+08	High
P21333	FALSE	High	IsMasterProtein	Filamin-A OS=Homo sapiens OX=9606 GN=FLNA PE=1 SV=4	0	69.038	12	25	26	23	1	2647	280.6	6.06	52	25	1	100	1.75435e+07	1.75435e+07	High
A0A024R694	FALSE	High	IsMasterProtein	Actinin, alpha 1, isoform CRA_a OS=Homo sapiens OX=9606 GN=ACTN1 PE=2 SV=1	0	68.023	27	21	22	6	1	892	103	5.41	51.55	21	0	100	9.61241e+06	9.61241e+06	High
B0I1S9	FALSE	High	IsMasterProtein	MYO1B variant protein OS=Homo sapiens OX=9606 GN=MYO1B PE=2 SV=1	0	66.374	17	16	17	16	1	1136	131.9	9.38	39.16	16	0	100	2.0617e+07	2.0617e+07	High
V9HW37	FALSE	High	IsMasterProtein	Epididymis secretory protein Li 69 OS=Homo sapiens OX=9606 GN=HEL-S-69 PE=1 SV=1	0	64.942	43	19	21	18	1	541	59.6	5.66	49.27	19	0	100	7.883e+07	7.883e+07	High
P22626	FALSE	High	IsMasterProtein	Heterogeneous nuclear ribonucleoproteins A2/B1 OS=Homo sapiens OX=9606 GN=HNRNPA2B1 PE=1 SV=2	0	64.22	41	15	18	11	1	353	37.4	8.95	44.08	15	1	100	8.45992e+07	8.45992e+07	High
Q59H77	FALSE	High	IsMasterProtein	T-complex protein 1 subunit gamma (Fragment) OS=Homo sapiens OX=9606 PE=2 SV=1	0	63.795	33	21	23	21	1	577	63.5	6.43	50.94	21	0	100	161132401	161132401	High
P21796	FALSE	High	IsMasterProtein	Voltage-dependent anion-selective channel protein 1 OS=Homo sapiens OX=9606 GN=VDAC1 PE=1 SV=2	0	62.554	58	13	17	12	1	283	30.8	8.54	44.73	13	1	100	1.75915e+08	1.75915e+08	High
A8MXP9	FALSE	High	IsMasterProtein	Matrin-3 OS=Homo sapiens OX=9606 GN=MATR3 PE=1 SV=1	0	60.342	23	18	19	18	1	895	99.9	6.04	40.3	18	0	100	2.66917e+07	2.66917e+07	High
P17987	FALSE	High	IsMasterProtein	T-complex protein 1 subunit alpha OS=Homo sapiens OX=9606 GN=TCP1 PE=1 SV=1	0	60.215	35	15	17	15	1	556	60.3	6.11	47.19	15	0	100	93344676	93344676	High
A0A2Z6ATB6	FALSE	High	IsMasterProtein	Drebrin A OS=Homo sapiens OX=9606 GN=DBN1 PE=2 SV=1	0	59.91	25	15	16	15	1	695	76.3	4.51	42.67	15	0	100	7.03476e+07	7.03476e+07	High
A0A087WVQ6	FALSE	High	IsMasterProtein	Clathrin heavy chain OS=Homo sapiens OX=9606 GN=CLTC PE=1 SV=1	0	58.969	14	21	21	21	1	1679	191.9	5.69	44.73	21	0	100	8.99752e+06	8.99752e+06	High
P05023	FALSE	High	IsMasterProtein	Sodium/potassium-transporting ATPase subunit alpha-1 OS=Homo sapiens OX=9606 GN=ATP1A1 PE=1 SV=1	0	58.66	22	21	22	15	1	1023	112.8	5.49	44.6	21	3	100	6.76214e+07	6.76214e+07	High
O14654	FALSE	High	IsMasterProtein	Insulin receptor substrate 4 OS=Homo sapiens OX=9606 GN=IRS4 PE=1 SV=1	0	58.214	21	20	20	20	1	1257	133.7	8.44	41.55	20	0	100	3.23069e+07	3.23069e+07	High
O43491	FALSE	High	IsMasterProtein	Band 4.1-like protein 2 OS=Homo sapiens OX=9606 GN=EPB41L2 PE=1 SV=1	0	58.103	23	19	19	18	1	1005	112.5	5.44	37.66	19	0	100	2.19657e+07	2.19657e+07	High
P48668	FALSE	High	IsMasterProtein	Keratin, type II cytoskeletal 6C OS=Homo sapiens OX=9606 GN=KRT6C PE=1 SV=3	0	57.391	34	20	20	2	1	564	60	8	43.12	20	4	100	9.18629e+07	9.18629e+07	High
P02533	FALSE	High	IsMasterProtein	Keratin, type I cytoskeletal 14 OS=Homo sapiens OX=9606 GN=KRT14 PE=1 SV=4	0	57.138	35	16	18	7	1	472	51.5	5.16	47.47	16	4	100	7.06211e+07	7.06211e+07	High
A0A024RDS1	FALSE	High	IsMasterProtein	Heat shock 105kDa/110kDa protein 1, isoform CRA_c OS=Homo sapiens OX=9606 GN=HSPH1 PE=3 SV=1	0	54.454	20	13	13	11	1	858	96.8	5.39	37.17	13	1	100	6.21623e+06	6.21623e+06	High
Q53HV2	FALSE	High	IsMasterProtein	T-complex protein 1 subunit eta (Fragment) OS=Homo sapiens OX=9606 PE=2 SV=1	0	53.9	32	14	14	14	1	543	59.3	7.65	30.48	14	0	100	9.16002e+07	9.16002e+07	High
P04259	FALSE	High	IsMasterProtein	Keratin, type II cytoskeletal 6B OS=Homo sapiens OX=9606 GN=KRT6B PE=1 SV=5	0	53.292	33	19	20	1	1	564	60	8	42.03	19	0				High
A0A1Y0BRN3	FALSE	High	IsMasterProtein	Myosin VI transcript variant 007 OS=Homo sapiens OX=9606 GN=Myo6-007 PE=2 SV=1	0	52.5	16	15	15	15	1	1285	148.5	8.53	34.95	15	0	100	1.22718e+07	1.22718e+07	High
Q08211	FALSE	High	IsMasterProtein	ATP-dependent RNA helicase A OS=Homo sapiens OX=9606 GN=DHX9 PE=1 SV=4	0	52.118	12	13	14	13	1	1270	140.9	6.84	37.95	13	0	100	32066496	32066496	High
A0A384MQX1	FALSE	High	IsMasterProtein	Epididymis secretory sperm binding protein OS=Homo sapiens OX=9606 PE=2 SV=1	0	52.068	27	18	18	16	1	664	74.1	7.02	37.29	18	0	100	1.96843e+07	1.96843e+07	High
P13647	FALSE	High	IsMasterProtein	Keratin, type II cytoskeletal 5 OS=Homo sapiens OX=9606 GN=KRT5 PE=1 SV=3	0	51.701	29	20	20	9	1	590	62.3	7.74	38.36	20	0	100	5.10121e+07	5.10121e+07	High
P27708	FALSE	High	IsMasterProtein	CAD protein OS=Homo sapiens OX=9606 GN=CAD PE=1 SV=3	0	51.58	11	20	20	20	1	2225	242.8	6.46	40.62	20	0	100	10590853	10590853	High
A8K3K1	FALSE	High	IsMasterProtein	cDNA FLJ78096, highly similar to Homo sapiens actin, alpha, cardiac muscle (ACTC), mRNA OS=Homo sapiens OX=9606 PE=2 SV=1	0	51.228	33	13	26	3	1	377	42	5.39	54.2	13	0	100	51232601	51232601	High
A0A024R1N1	FALSE	High	IsMasterProtein	Myosin, heavy polypeptide 9, non-muscle, isoform CRA_a OS=Homo sapiens OX=9606 GN=MYH9 PE=3 SV=1	0	50.2	9	15	15	12	1	1960	226.4	5.6	34.99	15	2	100	9.50141e+06	9.50141e+06	High
Q59EA2	FALSE	High	IsMasterProtein	Coronin (Fragment) OS=Homo sapiens OX=9606 PE=2 SV=1	0	49.829	30	14	14	14	1	501	56.3	8.19	36.51	14	0	100	1.68539e+07	1.68539e+07	High
Q03252	FALSE	High	IsMasterProtein	Lamin-B2 OS=Homo sapiens OX=9606 GN=LMNB2 PE=1 SV=4	0	48.692	28	19	19	14	1	620	69.9	5.59	34.05	19	0	100	4.86642e+07	4.86642e+07	High
A0A024RDL1	FALSE	High	IsMasterProtein	Chaperonin containing TCP1, subunit 6A (Zeta 1), isoform CRA_a OS=Homo sapiens OX=9606 GN=CCT6A PE=3 SV=1	0	48.677	36	17	17	17	1	531	58	6.68	41.45	17	0	100	1.00063e+08	1.00063e+08	High
B2RBD5	FALSE	High	IsMasterProtein	Tubulin beta chain OS=Homo sapiens OX=9606 PE=2 SV=1	0	47.569	26	10	17	1	1	450	50.4	4.93	39.2	10	0				High
E5KRK5	FALSE	High	IsMasterProtein	Mitochondrial NADH-ubiquinone oxidoreductase 75 kDa subunit OS=Homo sapiens OX=9606 GN=NDUFS1 PE=3 SV=1	0	47.424	23	12	12	12	1	727	79.4	6.23	37	12	0	100	2.22887e+07	2.22887e+07	High
B3KSM6	FALSE	High	IsMasterProtein	cDNA FLJ36606 fis, clone TRACH2015654, highly similar to HEAT SHOCK 70 kDa PROTEIN 6 OS=Homo sapiens OX=9606 PE=2 SV=1	0	47.337	21	12	20	2	1	643	70.9	6.14	52.61	12	0				High
Q16531	FALSE	High	IsMasterProtein	DNA damage-binding protein 1 OS=Homo sapiens OX=9606 GN=DDB1 PE=1 SV=1	0	47.128	15	12	12	12	1	1140	126.9	5.26	32.28	12	0	100	1.26761e+07	1.26761e+07	High
Q9UKL0	FALSE	High	IsMasterProtein	REST corepressor 1 OS=Homo sapiens OX=9606 GN=RCOR1 PE=1 SV=2	0	46.438	28	10	12	7	1	485	53.3	7.03	29.32	10	2	100	47352709	47352709	High
P49327	FALSE	High	IsMasterProtein	Fatty acid synthase OS=Homo sapiens OX=9606 GN=FASN PE=1 SV=3	0	46.29	8	18	18	18	1	2511	273.3	6.44	37	18	0	100	2.61893e+07	2.61893e+07	High
A0A494C1K3	FALSE	High	IsMasterProtein	General transcription factor II-I OS=Homo sapiens OX=9606 GN=GTF2I PE=1 SV=1	0	46.271	16	15	15	15	1	1159	131	8.69	35.14	15	0	100	1.9707e+07	1.9707e+07	High
F4ZW66	FALSE	High	IsMasterProtein	NF110b OS=Homo sapiens OX=9606 PE=2 SV=1	0	45.558	16	13	13	13	1	898	95.7	8.81	33.93	13	0	100	4.52462e+07	4.52462e+07	High
Q53GG0	FALSE	High	IsMasterProtein	Epithelial protein lost in neoplasm beta variant (Fragment) OS=Homo sapiens OX=9606 PE=2 SV=1	0	45.077	16	9	10	9	1	759	85.2	6.84	30.52	9	0	100	3.28522e+07	3.28522e+07	High
A0A024QZN9	FALSE	High	IsMasterProtein	Voltage-dependent anion channel 2, isoform CRA_a OS=Homo sapiens OX=9606 GN=VDAC2 PE=4 SV=1	0	44.831	46	11	13	11	1	319	34.5	7.99	38.13	11	0	100	1.44008e+08	1.44008e+08	High
A0A024R321	FALSE	High	IsMasterProtein	Filamin B, beta (Actin binding protein 278), isoform CRA_a OS=Homo sapiens OX=9606 GN=FLNB PE=4 SV=1	0	43.578	6	14	14	11	1	2622	280.3	5.94	36.3	14	0	100	4.27506e+06	4.27506e+06	High
Q9P0K7	FALSE	High	IsMasterProtein	Ankycorbin OS=Homo sapiens OX=9606 GN=RAI14 PE=1 SV=2	0	43.366	14	11	11	11	1	980	110	6.21	29.62	11	0	100	2858101	2858101	High
P52272	FALSE	High	IsMasterProtein	Heterogeneous nuclear ribonucleoprotein M OS=Homo sapiens OX=9606 GN=HNRNPM PE=1 SV=3	0	42.59	22	15	15	13	1	730	77.5	8.7	36.44	15	1	100	54466675	54466675	High
B2R6F9	FALSE	High	IsMasterProtein	Non-specific serine/threonine protein kinase OS=Homo sapiens OX=9606 PE=2 SV=1	0	42.381	32	12	12	10	1	465	54.2	7.15	31.67	12	1	100	4.79893e+07	4.79893e+07	High
Q9Y277	FALSE	High	IsMasterProtein	Voltage-dependent anion-selective channel protein 3 OS=Homo sapiens OX=9606 GN=VDAC3 PE=1 SV=1	0	41.457	47	9	11	8	1	283	30.6	8.66	26.75	9	0	100	9.32818e+07	9.32818e+07	High
P08779	FALSE	High	IsMasterProtein	Keratin, type I cytoskeletal 16 OS=Homo sapiens OX=9606 GN=KRT16 PE=1 SV=4	0	41.166	30	15	16	6	1	473	51.2	5.05	38.28	15	0	100	7698699	7698699	High
P55072	FALSE	High	IsMasterProtein	Transitional endoplasmic reticulum ATPase OS=Homo sapiens OX=9606 GN=VCP PE=1 SV=4	0	40.569	22	14	14	14	1	806	89.3	5.26	32.69	14	0	100	2.57914e+07	2.57914e+07	High
P63244	FALSE	High	IsMasterProtein	Receptor of activated protein C kinase 1 OS=Homo sapiens OX=9606 GN=RACK1 PE=1 SV=3	0	40.508	32	10	11	10	1	317	35.1	7.69	29.95	10	0	100	28902937	28902937	High
Q53G85	FALSE	High	IsMasterProtein	Elongation factor 1-alpha (Fragment) OS=Homo sapiens OX=9606 PE=2 SV=1	0	39.746	31	11	12	11	1	462	50.1	9.01	32.72	11	0	100	1.55813e+08	1.55813e+08	High
B4DI54	FALSE	High	IsMasterProtein	cDNA FLJ56386, highly similar to Heat shock 70 kDa protein 1L OS=Homo sapiens OX=9606 PE=2 SV=1	0	39.068	20	11	15	1	1	705	77.5	8.06	39.33	11	0	100	5.06875e+06	5.06875e+06	High
P08758	FALSE	High	IsMasterProtein	Annexin A5 OS=Homo sapiens OX=9606 GN=ANXA5 PE=1 SV=2	0	39.045	44	13	13	13	1	320	35.9	5.05	26.65	13	0	100	3.83035e+07	3.83035e+07	High
Q5EC54	FALSE	High	IsMasterProtein	Heterogeneous nuclear ribonucleoprotein K transcript variant OS=Homo sapiens OX=9606 GN=HNRPK PE=2 SV=1	0	38.742	31	12	12	12	1	464	51	5.33	29	12	0	100	3.55426e+07	3.55426e+07	High
P35998	FALSE	High	IsMasterProtein	26S proteasome regulatory subunit 7 OS=Homo sapiens OX=9606 GN=PSMC2 PE=1 SV=3	0	38.649	35	14	14	14	1	433	48.6	5.95	27.42	14	0	100	1.31515e+07	1.31515e+07	High
A0A024RAZ7	FALSE	High	IsMasterProtein	Heterogeneous nuclear ribonucleoprotein A1, isoform CRA_b OS=Homo sapiens OX=9606 GN=HNRPA1 PE=4 SV=1	0	37.007	26	11	15	7	1	372	38.7	9.13	29.91	11	0	100	2.11146e+07	2.11146e+07	High
A0A024R821	FALSE	High	IsMasterProtein	Eukaryotic translation initiation factor 3 subunit B OS=Homo sapiens OX=9606 GN=EIF3S9 PE=3 SV=1	0	36.854	18	11	11	11	1	814	92.4	5	23.69	11	0	100	5.6906e+06	5.6906e+06	High
Q12905	FALSE	High	IsMasterProtein	Interleukin enhancer-binding factor 2 OS=Homo sapiens OX=9606 GN=ILF2 PE=1 SV=2	0	36.607	28	9	11	9	1	390	43	5.26	28.54	9	0	100	9.7627e+06	9.7627e+06	High
Q00839	FALSE	High	IsMasterProtein	Heterogeneous nuclear ribonucleoprotein U OS=Homo sapiens OX=9606 GN=HNRNPU PE=1 SV=6	0	36.31	16	12	12	12	1	825	90.5	6	22.51	12	0	100	4.91751e+07	4.91751e+07	High
G8JLB6	FALSE	High	IsMasterProtein	Heterogeneous nuclear ribonucleoprotein H OS=Homo sapiens OX=9606 GN=HNRNPH1 PE=1 SV=1	0	36.285	24	9	11	6	1	472	51.2	6.8	25.88	9	3	100	9.91157e+07	9.91157e+07	High
O95831	FALSE	High	IsMasterProtein	Apoptosis-inducing factor 1, mitochondrial OS=Homo sapiens OX=9606 GN=AIFM1 PE=1 SV=1	0	36.26	19	10	10	10	1	613	66.9	8.95	28.6	10	0	100	2.47965e+07	2.47965e+07	High
P11940	FALSE	High	IsMasterProtein	Polyadenylate-binding protein 1 OS=Homo sapiens OX=9606 GN=PABPC1 PE=1 SV=2	0	35.885	21	12	12	12	1	636	70.6	9.5	29.01	12	0	100	1.63401e+07	1.63401e+07	High
A0A0C4DG17	FALSE	High	IsMasterProtein	40S ribosomal protein SA OS=Homo sapiens OX=9606 GN=RPSA PE=1 SV=1	0	35.394	30	6	7	6	1	300	33.3	4.87	26.15	6	0	100	6.19907e+07	6.19907e+07	High
B2RDD7	FALSE	High	IsMasterProtein	Protein arginine N-methyltransferase 5 OS=Homo sapiens OX=9606 PE=2 SV=1	0	35.18	19	13	13	13	1	637	72.7	6.29	29.04	13	0	100	3.21645e+07	3.21645e+07	High
Q59EG8	FALSE	High	IsMasterProtein	Proteasome 26S non-ATPase subunit 2 variant (Fragment) OS=Homo sapiens OX=9606 PE=2 SV=1	0	34.6	13	10	11	10	1	913	100.5	5.15	25.72	10	0	100	1.31279e+07	1.31279e+07	High
G9K388	FALSE	High	IsMasterProtein	YWHAE/FAM22A fusion protein (Fragment) OS=Homo sapiens OX=9606 GN=YWHAE/FAM22A fusion PE=2 SV=1	0	34.448	30	11	11	8	1	384	41.2	4.97	20.89	11	1	100	2.24578e+07	2.24578e+07	High
P13639	FALSE	High	IsMasterProtein	Elongation factor 2 OS=Homo sapiens OX=9606 GN=EEF2 PE=1 SV=4	0	33.969	15	12	12	11	1	858	95.3	6.83	23.77	12	0	100	2.84996e+07	2.84996e+07	High
B4E2B5	FALSE	High	IsMasterProtein	MICOS complex subunit MIC60 OS=Homo sapiens OX=9606 PE=2 SV=1	0	33.946	31	8	8	2	1	404	43.2	9.2	21.81	8	0				High
A0A024QZ77	FALSE	High	IsMasterProtein	EF-hand domain family, member D2, isoform CRA_a OS=Homo sapiens OX=9606 GN=EFHD2 PE=2 SV=1	0	33.882	43	10	10	10	1	240	26.7	5.2	25.48	10	0	100	91901653	91901653	High
P31689	FALSE	High	IsMasterProtein	DnaJ homolog subfamily A member 1 OS=Homo sapiens OX=9606 GN=DNAJA1 PE=1 SV=2	0	33.248	35	10	11	10	1	397	44.8	7.08	23.18	10	0	100	2.19887e+07	2.19887e+07	High
P22314	FALSE	High	IsMasterProtein	Ubiquitin-like modifier-activating enzyme 1 OS=Homo sapiens OX=9606 GN=UBA1 PE=1 SV=3	0	33.211	9	7	7	7	1	1058	117.8	5.76	18.84	7	0	100	9.04721e+06	9.04721e+06	High
B4DH02	FALSE	High	IsMasterProtein	cDNA FLJ50510, highly similar to Heat shock 70 kDa protein 4 OS=Homo sapiens OX=9606 PE=2 SV=1	0	33.049	16	10	10	9	1	840	94.3	5.19	25.3	10	0	100	1.7024e+07	1.7024e+07	High
Q9UJZ1	FALSE	High	IsMasterProtein	Stomatin-like protein 2, mitochondrial OS=Homo sapiens OX=9606 GN=STOML2 PE=1 SV=1	0	32.904	33	8	8	8	1	356	38.5	7.39	22.89	8	0	100	5.70022e+07	5.70022e+07	High
V9HW31	FALSE	High	IsMasterProtein	ATP synthase subunit beta OS=Homo sapiens OX=9606 GN=HEL-S-271 PE=1 SV=1	0	32.801	19	9	10	9	1	529	56.5	5.4	22.17	9	0	100	1.60267e+07	1.60267e+07	High
A0A0S2Z4G4	FALSE	High	IsMasterProtein	Tropomyosin 3 isoform 1 (Fragment) OS=Homo sapiens OX=9606 GN=TPM3 PE=2 SV=1	0	32.728	40	12	12	6	1	248	29	4.78	29.88	12	2	100	6.66783e+07	6.66783e+07	High
Q6NVC0	FALSE	High	IsMasterProtein	SLC25A5 protein (Fragment) OS=Homo sapiens OX=9606 GN=SLC25A5 PE=2 SV=1	0	32.58	40	13	15	5	1	323	35.3	9.82	33.8	13	7	100	2.50597e+08	2.50597e+08	High
J3KPF3	FALSE	High	IsMasterProtein	4F2 cell-surface antigen heavy chain OS=Homo sapiens OX=9606 GN=SLC3A2 PE=1 SV=1	0	32.555	21	11	11	11	1	631	68.1	5.05	24.98	11	0	100	8.85526e+06	8.85526e+06	High
B2R7W4	FALSE	High	IsMasterProtein	cDNA, FLJ93632, highly similar to Homo sapiens heterogeneous nuclear ribonucleoprotein R (HNRPR), mRNA OS=Homo sapiens OX=9606 PE=2 SV=1	0	32.533	20	11	11	6	1	633	70.9	7.74	19.7	11	0	100	1.50644e+07	1.50644e+07	High
Q59F66	FALSE	High	IsMasterProtein	DEAD box polypeptide 17 isoform p82 variant (Fragment) OS=Homo sapiens OX=9606 PE=2 SV=1	0	32.396	17	13	13	9	1	737	81	7.93	30.01	13	2	100	1.81607e+07	1.81607e+07	High
A8K9A4	FALSE	High	IsMasterProtein	cDNA FLJ75154, highly similar to Homo sapiens heterogeneous nuclear ribonucleoprotein C (C1/C2), mRNA OS=Homo sapiens OX=9606 PE=2 SV=1	0	32.077	26	10	10	10	1	306	33.6	5.14	25.23	10	0	100	7.38753e+07	7.38753e+07	High
A8K7F6	FALSE	High	IsMasterProtein	cDNA FLJ78244, highly similar to Homo sapiens eukaryotic translation initiation factor 4A, isoform 1 (EIF4A1), mRNA OS=Homo sapiens OX=9606 PE=2 SV=1	0	31.917	22	9	10	7	1	406	46.1	5.48	23.73	9	2	100	20768358	20768358	High
P23396	FALSE	High	IsMasterProtein	40S ribosomal protein S3 OS=Homo sapiens OX=9606 GN=RPS3 PE=1 SV=2	0	31.263	48	11	13	11	1	243	26.7	9.66	32.03	11	0	100	6.27361e+07	6.27361e+07	High
A0A0U1RRM4	FALSE	High	IsMasterProtein	Polypyrimidine tract-binding protein 1 OS=Homo sapiens OX=9606 GN=PTBP1 PE=1 SV=1	0	31.248	17	7	7	7	1	588	62.4	9.1	21.92	7	0	100	1.02149e+07	1.02149e+07	High
A0A384MDY8	FALSE	High	IsMasterProtein	Epididymis secretory sperm binding protein OS=Homo sapiens OX=9606 PE=2 SV=1	0	31.152	24	12	12	12	1	550	61.6	5.4	24.25	12	0	100	1.55005e+07	1.55005e+07	High
B2R8Z8	FALSE	High	IsMasterProtein	cDNA, FLJ94136, highly similar to Homo sapiens synaptotagmin binding, cytoplasmic RNA interacting protein (SYNCRIP), mRNA OS=Homo sapiens OX=9606 PE=2 SV=1	0	30.713	20	11	11	6	1	623	69.6	8.76	21.57	11	4	100	2.87538e+07	2.87538e+07	High
B0QY89	FALSE	High	IsMasterProtein	Eukaryotic translation initiation factor 3 subunit L OS=Homo sapiens OX=9606 GN=EIF3L PE=1 SV=1	0	30.569	16	8	8	8	1	607	70.9	6.65	16.46	8	0	100	6.22799e+06	6.22799e+06	High
D3DTH7	FALSE	High	IsMasterProtein	Myosin IC, isoform CRA_a OS=Homo sapiens OX=9606 GN=MYO1C PE=3 SV=1	0	30.364	14	11	11	11	1	862	98.9	9.42	21.16	11	0	100	6.5187e+06	6.5187e+06	High
Q15365	FALSE	High	IsMasterProtein	Poly(rC)-binding protein 1 OS=Homo sapiens OX=9606 GN=PCBP1 PE=1 SV=2	0	30.338	29	8	8	5	1	356	37.5	7.09	20.22	8	2	100	2.62771e+07	2.62771e+07	High
D0PNI1	FALSE	High	IsMasterProtein	Epididymis luminal protein 4 OS=Homo sapiens OX=9606 GN=YWHAZ PE=2 SV=1	0	29.986	44	9	9	6	1	245	27.7	4.79	18.28	9	0	100	157420033	157420033	High
P52294	FALSE	High	IsMasterProtein	Importin subunit alpha-5 OS=Homo sapiens OX=9606 GN=KPNA1 PE=1 SV=3	0	29.947	15	7	7	3	1	538	60.2	5.01	20.79	7	2	100	14926275	14926275	High
Q8TDY2	FALSE	High	IsMasterProtein	RB1-inducible coiled-coil protein 1 OS=Homo sapiens OX=9606 GN=RB1CC1 PE=1 SV=3	0	29.5	8	11	11	11	1	1594	183	5.41	17.43	11	0	100	5.42741e+06	5.42741e+06	High
P12956	FALSE	High	IsMasterProtein	X-ray repair cross-complementing protein 6 OS=Homo sapiens OX=9606 GN=XRCC6 PE=1 SV=2	0	29.336	16	10	10	10	1	609	69.8	6.64	22.68	10	0	100	4.51814e+06	4.51814e+06	High
O94905	FALSE	High	IsMasterProtein	Erlin-2 OS=Homo sapiens OX=9606 GN=ERLIN2 PE=1 SV=1	0	29.171	31	9	9	6	1	339	37.8	5.62	19.08	9	2	100	1.73767e+07	1.73767e+07	High
A8KA19	FALSE	High	IsMasterProtein	Exportin-T OS=Homo sapiens OX=9606 PE=2 SV=1	0	28.848	11	9	9	9	1	962	109.8	5.39	17.46	9	0	100	4815385	4815385	High
B5BUE6	FALSE	High	IsMasterProtein	ATP-dependent RNA helicase DDX5 (Fragment) OS=Homo sapiens OX=9606 GN=DDX5 PE=2 SV=1	0	28.317	22	13	13	9	1	614	69.1	8.92	26.67	13	0				High
Q14687	FALSE	High	IsMasterProtein	Genetic suppressor element 1 OS=Homo sapiens OX=9606 GN=GSE1 PE=1 SV=3	0	28.128	12	9	10	9	1	1217	136.1	7.74	18.97	9	0	100	1.4197e+07	1.4197e+07	High
P04792	FALSE	High	IsMasterProtein	Heat shock protein beta-1 OS=Homo sapiens OX=9606 GN=HSPB1 PE=1 SV=2	0	28.114	47	11	11	11	1	205	22.8	6.4	19.41	11	0	100	2.12597e+07	2.12597e+07	High
H0Y2W2	FALSE	High	IsMasterProtein	ATPase family AAA domain-containing protein 3A (Fragment) OS=Homo sapiens OX=9606 GN=ATAD3A PE=1 SV=1	0	27.98	19	10	10	4	1	572	64.3	9.44	22.02	10	5	100	1.85104e+07	1.85104e+07	High
P42166	FALSE	High	IsMasterProtein	Lamina-associated polypeptide 2, isoform alpha OS=Homo sapiens OX=9606 GN=TMPO PE=1 SV=2	0	27.267	12	6	6	6	1	694	75.4	7.66	15.78	6	0	100	1.0612e+07	1.0612e+07	High
Q6IT96	FALSE	High	IsMasterProtein	Histone deacetylase OS=Homo sapiens OX=9606 GN=HDAC1 PE=2 SV=1	0	27.231	21	8	8	4	1	482	55.1	5.48	17.56	8	3	100	2.95206e+07	2.95206e+07	High
P51991	FALSE	High	IsMasterProtein	Heterogeneous nuclear ribonucleoprotein A3 OS=Homo sapiens OX=9606 GN=HNRNPA3 PE=1 SV=2	0	27.015	18	7	8	5	1	378	39.6	9.01	19.13	7	0	100	7775713	7775713	High
Q9NZI8	FALSE	High	IsMasterProtein	Insulin-like growth factor 2 mRNA-binding protein 1 OS=Homo sapiens OX=9606 GN=IGF2BP1 PE=1 SV=2	0	26.959	19	10	10	9	1	577	63.4	9.2	18.63	10	1	100	43433448	43433448	High
A8K4Z4	FALSE	High	IsMasterProtein	60S acidic ribosomal protein P0 OS=Homo sapiens OX=9606 PE=2 SV=1	0	26.616	31	6	6	6	1	317	34.2	5.97	21.83	6	0	100	6.30874e+06	6.30874e+06	High
Q9P2K3	FALSE	High	IsMasterProtein	REST corepressor 3 OS=Homo sapiens OX=9606 GN=RCOR3 PE=1 SV=2	0	26.427	18	7	7	4	1	495	55.5	8.27	17.95	7	0	100	1.07336e+07	1.07336e+07	High
D3DUP1	FALSE	High	IsMasterProtein	WNK lysine deficient protein kinase 1, isoform CRA_b OS=Homo sapiens OX=9606 GN=WNK1 PE=4 SV=1	0	26.399	6	12	12	12	1	2382	250.6	6.34	24.89	12	0	100	4.0813e+07	4.0813e+07	High
P13010	FALSE	High	IsMasterProtein	X-ray repair cross-complementing protein 5 OS=Homo sapiens OX=9606 GN=XRCC5 PE=1 SV=3	0	26.351	15	10	10	10	1	732	82.7	5.81	17.29	10	0	100	3.32238e+06	3.32238e+06	High
Q59GY2	FALSE	High	IsMasterProtein	Ribosomal protein L4 variant (Fragment) OS=Homo sapiens OX=9606 PE=2 SV=1	0	26.33	24	8	8	4	1	441	49	11.02	17.96	8	1	100	1.05474e+07	1.05474e+07	High
Q8N0Z3	FALSE	High	IsMasterProtein	Spindle and centriole-associated protein 1 OS=Homo sapiens OX=9606 GN=SPICE1 PE=1 SV=1	0	25.834	12	8	8	8	1	855	96.2	7.44	16.75	8	0	100	5.07705e+06	5.07705e+06	High
Q5HYL6	FALSE	High	IsMasterProtein	Uncharacterized protein DKFZp686E1899 OS=Homo sapiens OX=9606 GN=DKFZp686E1899 PE=2 SV=1	0	25.34	20	5	5	5	1	352	39.5	5.19	16.63	5	0	100	1.06773e+07	1.06773e+07	High
P62424	FALSE	High	IsMasterProtein	60S ribosomal protein L7a OS=Homo sapiens OX=9606 GN=RPL7A PE=1 SV=2	0	25.27	38	9	9	9	1	266	30	10.61	21.75	9	0	100	1.54075e+07	1.54075e+07	High
Q8N9M2	FALSE	High	IsMasterProtein	cDNA FLJ36887 fis, clone BNGH42005504, highly similar to 26S PROTEASOME REGULATORY SUBUNIT S3 OS=Homo sapiens OX=9606 PE=2 SV=1	0	25.18	18	9	9	9	1	521	59.7	8.62	19.16	9	0	100	21373017	21373017	High
Q59EI9	FALSE	High	IsMasterProtein	ADP,ATP carrier protein, liver isoform T2 variant (Fragment) OS=Homo sapiens OX=9606 PE=2 SV=1	0	25.165	32	10	11	2	1	323	35.4	9.85	26.83	10	0	100	7818504	7818504	High
P35580	FALSE	High	IsMasterProtein	Myosin-10 OS=Homo sapiens OX=9606 GN=MYH10 PE=1 SV=3	0	24.725	4	8	8	5	1	1976	228.9	5.54	18.62	8	0	100	269003	269003	High
A0A140VJS3	FALSE	High	IsMasterProtein	Testicular tissue protein Li 149 OS=Homo sapiens OX=9606 PE=2 SV=1	0	24.658	19	6	8	5	1	406	45.6	7.55	16.99	6	1	100	1.25684e+07	1.25684e+07	High
P06733	FALSE	High	IsMasterProtein	Alpha-enolase OS=Homo sapiens OX=9606 GN=ENO1 PE=1 SV=2	0	24.584	20	7	7	7	1	434	47.1	7.39	17.85	7	0	100	2.42095e+07	2.42095e+07	High
A8K6V3	FALSE	High	IsMasterProtein	cDNA FLJ78677, highly similar to Homo sapiens splicing factor 3b, subunit 3, 130kDa (SF3B3), mRNA OS=Homo sapiens OX=9606 PE=2 SV=1	0	24.567	7	7	7	7	1	1217	135.5	5.21	18.57	7	0	100	1.32685e+07	1.32685e+07	High
B7Z6G4	FALSE	High	IsMasterProtein	cDNA FLJ53193, highly similar to Homo sapiens caldesmon 1 (CALD1), transcript variant 5, mRNA OS=Homo sapiens OX=9606 PE=2 SV=1	0	24.539	21	11	11	11	1	543	62.7	5.91	12.13	11	0	100	5.79184e+06	5.79184e+06	High
Q53GR7	FALSE	High	IsMasterProtein	Solute carrier family 25, member 13 (Citrin) variant (Fragment) OS=Homo sapiens OX=9606 PE=2 SV=1	0	24.516	17	8	8	8	1	675	74.1	8.38	19.64	8	0	100	3.78782e+06	3.78782e+06	High
B2RBR9	FALSE	High	IsMasterProtein	cDNA, FLJ95650, highly similar to Homo sapiens karyopherin (importin) beta 1 (KPNB1), mRNA OS=Homo sapiens OX=9606 PE=2 SV=1	0	24.484	12	9	9	9	1	876	97.1	4.78	20.42	9	0	100	1.89646e+07	1.89646e+07	High
A8K690	FALSE	High	IsMasterProtein	cDNA FLJ76863, highly similar to Homo sapiens stress-induced-phosphoprotein 1 (Hsp70/Hsp90-organizing protein) (STIP1), mRNA OS=Homo sapiens OX=9606 PE=2 SV=1	0	24.145	18	10	10	10	1	543	62.6	6.8	20	10	0	100	20013865	20013865	High
Q92769	FALSE	High	IsMasterProtein	Histone deacetylase 2 OS=Homo sapiens OX=9606 GN=HDAC2 PE=1 SV=2	0	23.925	22	8	8	4	1	488	55.3	5.91	17.62	8	0	100	1.05171e+06	1.05171e+06	High
A0A024R056	FALSE	High	IsMasterProtein	Guanine nucleotide binding protein (G protein), beta polypeptide 1, isoform CRA_a OS=Homo sapiens OX=9606 GN=GNB1 PE=2 SV=1	0	23.867	21	6	6	3	1	340	37.4	6	14.2	6	3	100	1.62304e+07	1.62304e+07	High
P50402	FALSE	High	IsMasterProtein	Emerin OS=Homo sapiens OX=9606 GN=EMD PE=1 SV=1	0	23.563	33	7	8	7	1	254	29	5.5	19.11	7	0	100	14370010	14370010	High
Q8NC51	FALSE	High	IsMasterProtein	Plasminogen activator inhibitor 1 RNA-binding protein OS=Homo sapiens OX=9606 GN=SERBP1 PE=1 SV=2	0	23.237	18	6	6	6	1	408	44.9	8.65	15.07	6	0	100	3.17616e+06	3.17616e+06	High
O75955	FALSE	High	IsMasterProtein	Flotillin-1 OS=Homo sapiens OX=9606 GN=FLOT1 PE=1 SV=3	0	23.097	19	7	7	7	1	427	47.3	7.49	16.45	7	0	100	28005514	28005514	High
P27824	FALSE	High	IsMasterProtein	Calnexin OS=Homo sapiens OX=9606 GN=CANX PE=1 SV=2	0	23.047	17	7	7	7	1	592	67.5	4.6	15.8	7	0	100	1.97894e+07	1.97894e+07	High
A8K401	FALSE	High	IsMasterProtein	Epididymis secretory sperm binding protein OS=Homo sapiens OX=9606 GN=PHB PE=2 SV=1	0	22.886	29	8	9	8	1	272	29.8	5.76	15.53	8	0	100	1.90242e+07	1.90242e+07	High
H0Y449	FALSE	High	IsMasterProtein	Nuclease-sensitive element-binding protein 1 (Fragment) OS=Homo sapiens OX=9606 GN=YBX1 PE=1 SV=1	0	22.82	26	6	6	4	1	374	42	10.43	16.39	6	1	100	20274209	20274209	High
A8K651	FALSE	High	IsMasterProtein	cDNA FLJ75700, highly similar to Homo sapiens complement component 1, q subcomponent binding protein (C1QBP), nuclear gene encoding mitochondrial protein, mRNA OS=Homo sapiens OX=9606 PE=2 SV=1	0	22.797	32	6	6	6	1	282	31.4	4.84	14.45	6	0	100	2163545	2163545	High
B4DWA6	FALSE	High	IsMasterProtein	F-actin-capping protein subunit beta OS=Homo sapiens OX=9606 PE=2 SV=1	0	22.549	19	7	7	7	1	335	37.5	6.14	16.86	7	0	100	11124365	11124365	High
A0A024R0H7	FALSE	High	IsMasterProtein	Testis tissue sperm-binding protein Li 44a OS=Homo sapiens OX=9606 GN=WDR77 PE=2 SV=1	0	22.517	25	6	6	6	1	342	36.7	5.17	17.96	6	0	100	1.06638e+07	1.06638e+07	High
A0A140VKE7	FALSE	High	IsMasterProtein	Testis tissue sperm-binding protein Li 64n OS=Homo sapiens OX=9606 PE=2 SV=1	0	22.451	12	8	8	6	1	839	94.5	5.88	14.5	8	0				High
Q9Y512	FALSE	High	IsMasterProtein	Sorting and assembly machinery component 50 homolog OS=Homo sapiens OX=9606 GN=SAMM50 PE=1 SV=3	0	22.344	20	9	9	9	1	469	51.9	6.9	16.93	9	0	100	9.27295e+06	9.27295e+06	High
B2R491	FALSE	High	IsMasterProtein	40S ribosomal protein S4 OS=Homo sapiens OX=9606 GN=RPS4X PE=2 SV=1	0	22.163	35	12	12	12	1	263	29.6	10.15	22.37	12	0	100	7.19287e+07	7.19287e+07	High
P13797	FALSE	High	IsMasterProtein	Plastin-3 OS=Homo sapiens OX=9606 GN=PLS3 PE=1 SV=4	0	22.1	13	8	8	8	1	630	70.8	5.6	17.82	8	0	100	1.12103e+07	1.12103e+07	High
Q15554	FALSE	High	IsMasterProtein	Telomeric repeat-binding factor 2 OS=Homo sapiens OX=9606 GN=TERF2 PE=1 SV=3	0	21.98	19	7	7	7	1	542	59.6	9.35	16.39	7	0	100	4.36393e+06	4.36393e+06	High
B5ME19	FALSE	High	IsMasterProtein	Eukaryotic translation initiation factor 3 subunit C-like protein OS=Homo sapiens OX=9606 GN=EIF3CL PE=3 SV=1	0	21.936	8	7	7	7	1	914	105.4	5.64	14.2	7	0	100	5.65673e+06	5.65673e+06	High
P26641	FALSE	High	IsMasterProtein	Elongation factor 1-gamma OS=Homo sapiens OX=9606 GN=EEF1G PE=1 SV=3	0	21.92	18	7	7	7	1	437	50.1	6.67	16.96	7	0	100	1.87075e+07	1.87075e+07	High
Q13435	FALSE	High	IsMasterProtein	Splicing factor 3B subunit 2 OS=Homo sapiens OX=9606 GN=SF3B2 PE=1 SV=2	0	21.892	10	9	9	9	1	895	100.2	5.67	18.64	9	0	100	1.55114e+07	1.55114e+07	High
O43175	FALSE	High	IsMasterProtein	D-3-phosphoglycerate dehydrogenase OS=Homo sapiens OX=9606 GN=PHGDH PE=1 SV=4	0	21.799	15	7	7	7	1	533	56.6	6.71	17.1	7	0	100	2.10909e+07	2.10909e+07	High
Q99623	FALSE	High	IsMasterProtein	Prohibitin-2 OS=Homo sapiens OX=9606 GN=PHB2 PE=1 SV=2	0	21.642	26	7	8	7	1	299	33.3	9.83	10.57	7	0	100	9.84879e+06	9.84879e+06	High
P25705	FALSE	High	IsMasterProtein	ATP synthase subunit alpha, mitochondrial OS=Homo sapiens OX=9606 GN=ATP5F1A PE=1 SV=1	0	21.467	15	8	8	8	1	553	59.7	9.13	10.87	8	0	100	20609447	20609447	High
A8K7D9	FALSE	High	IsMasterProtein	Importin subunit alpha OS=Homo sapiens OX=9606 PE=2 SV=1	0	21.268	14	6	6	6	1	529	57.8	5.4	18.11	6	0	100	4.5427e+06	4.5427e+06	High
P04406	FALSE	High	IsMasterProtein	Glyceraldehyde-3-phosphate dehydrogenase OS=Homo sapiens OX=9606 GN=GAPDH PE=1 SV=3	0	21.076	20	5	5	5	1	335	36	8.46	13.89	5	0	100	1.59673e+07	1.59673e+07	High
Q9Y6E3	FALSE	High	IsMasterProtein	HSPC027 OS=Homo sapiens OX=9606 PE=2 SV=1	0	21.007	21	7	7	7	1	377	42.6	6.07	13.23	7	0	100	4673768	4673768	High
A0A024R0E5	FALSE	High	IsMasterProtein	F-actin-capping protein subunit alpha OS=Homo sapiens OX=9606 GN=CAPZA1 PE=3 SV=1	0	20.824	27	5	5	5	1	286	32.9	5.69	13.13	5	0	100	3.76466e+06	3.76466e+06	High
P05387	FALSE	High	IsMasterProtein	60S acidic ribosomal protein P2 OS=Homo sapiens OX=9606 GN=RPLP2 PE=1 SV=1	0	20.755	75	5	5	4	1	115	11.7	4.54	13.92	5	0	100	21687891	21687891	High
Q9Y230	FALSE	High	IsMasterProtein	RuvB-like 2 OS=Homo sapiens OX=9606 GN=RUVBL2 PE=1 SV=3	0	20.596	17	8	8	8	1	463	51.1	5.64	18.06	8	0	100	2.54526e+07	2.54526e+07	High
B2RAQ4	FALSE	High	IsMasterProtein	Sodium/potassium-transporting ATPase subunit alpha OS=Homo sapiens OX=9606 PE=2 SV=1	0	20.536	8	7	8	1	1	1020	112.2	5.66	14.36	7	0				High
A0A384N6B9	FALSE	High	IsMasterProtein	Epididymis secretory sperm binding protein OS=Homo sapiens OX=9606 PE=2 SV=1	0	20.535	22	6	6	3	1	366	38.6	6.79	14.37	6	0	100	13006398	13006398	High
Q15008	FALSE	High	IsMasterProtein	26S proteasome non-ATPase regulatory subunit 6 OS=Homo sapiens OX=9606 GN=PSMD6 PE=1 SV=1	0	20.497	20	8	8	8	1	389	45.5	5.62	19.58	8	0	100	5.49019e+06	5.49019e+06	High
P22695	FALSE	High	IsMasterProtein	Cytochrome b-c1 complex subunit 2, mitochondrial OS=Homo sapiens OX=9606 GN=UQCRC2 PE=1 SV=3	0	20.492	16	5	6	5	1	453	48.4	8.63	17.1	5	0	100	9556635	9556635	High
P62081	FALSE	High	IsMasterProtein	40S ribosomal protein S7 OS=Homo sapiens OX=9606 GN=RPS7 PE=1 SV=1	0	20.477	32	6	6	6	1	194	22.1	10.1	16.28	6	0	100	8986605	8986605	High
Q9NYB0	FALSE	High	IsMasterProtein	Telomeric repeat-binding factor 2-interacting protein 1 OS=Homo sapiens OX=9606 GN=TERF2IP PE=1 SV=1	0	20.468	28	8	9	8	1	399	44.2	4.73	15.74	8	0	100	8.66866e+06	8.66866e+06	High
P00338	FALSE	High	IsMasterProtein	L-lactate dehydrogenase A chain OS=Homo sapiens OX=9606 GN=LDHA PE=1 SV=2	0	20.06	23	7	7	6	1	332	36.7	8.27	13.75	7	0	100	8.4474e+06	8.4474e+06	High
A0A384N6C7	FALSE	High	IsMasterProtein	Epididymis secretory sperm binding protein OS=Homo sapiens OX=9606 PE=2 SV=1	0	20.037	11	5	5	5	1	589	64	8.27	14.02	5	0	100	5.60067e+07	5.60067e+07	High
O94832	FALSE	High	IsMasterProtein	Unconventional myosin-Id OS=Homo sapiens OX=9606 GN=MYO1D PE=1 SV=2	0	19.694	8	8	8	8	1	1006	116.1	9.39	15.91	8	0	100	2.17029e+06	2.17029e+06	High
E7EMB3	FALSE	High	IsMasterProtein	Calmodulin-2 OS=Homo sapiens OX=9606 GN=CALM2 PE=1 SV=1	0	19.67	21	3	4	3	1	196	21.7	4.56	11.34	3	0	100	2.61507e+06	2.61507e+06	High
A0A024RBH2	FALSE	High	IsMasterProtein	Cytoskeleton-associated protein 4, isoform CRA_c OS=Homo sapiens OX=9606 GN=CKAP4 PE=4 SV=1	0	19.546	13	5	5	5	1	602	66	5.92	9.78	5	0	100	2.22415e+06	2.22415e+06	High
P12270	FALSE	High	IsMasterProtein	Nucleoprotein TPR OS=Homo sapiens OX=9606 GN=TPR PE=1 SV=3	0	19.48	3	8	8	8	1	2363	267.1	5.02	16.68	8	0	100	9.20341e+06	9.20341e+06	High
P08574	FALSE	High	IsMasterProtein	Cytochrome c1, heme protein, mitochondrial OS=Homo sapiens OX=9606 GN=CYC1 PE=1 SV=3	0	19.405	15	4	6	4	1	325	35.4	9	13.26	4	0	100	7.23124e+06	7.23124e+06	High
B2RDW1	FALSE	High	IsMasterProtein	Epididymis luminal protein 112 OS=Homo sapiens OX=9606 GN=RPS27A PE=2 SV=1	0	19.329	30	5	16	5	1	156	18	9.64	42.03	5	0	100	6.0387e+08	6.0387e+08	High
Q15293	FALSE	High	IsMasterProtein	Reticulocalbin-1 OS=Homo sapiens OX=9606 GN=RCN1 PE=1 SV=1	0	19.229	13	4	4	4	1	331	38.9	5	10.94	4	0				High
P08754	FALSE	High	IsMasterProtein	Guanine nucleotide-binding protein G(i) subunit alpha OS=Homo sapiens OX=9606 GN=GNAI3 PE=1 SV=3	0	19.148	22	6	7	5	1	354	40.5	5.69	13.65	6	0	100	1.8485e+06	1.8485e+06	High
Q9HBB3	FALSE	High	IsMasterProtein	60S ribosomal protein L6 OS=Homo sapiens OX=9606 PE=2 SV=1	0	19.01	23	6	6	6	1	289	32.9	10.58	13.69	6	0	100	4.62451e+06	4.62451e+06	High
Q59G75	FALSE	High	IsMasterProtein	Isoleucyl-tRNA synthetase, cytoplasmic variant (Fragment) OS=Homo sapiens OX=9606 PE=2 SV=1	0	18.881	6	7	7	7	1	1279	146.3	6.35	12.62	7	0	100	2.96341e+06	2.96341e+06	High
Q9NVH1	FALSE	High	IsMasterProtein	DnaJ homolog subfamily C member 11 OS=Homo sapiens OX=9606 GN=DNAJC11 PE=1 SV=2	0	18.814	15	8	8	8	1	559	63.2	8.4	15.26	8	0	100	1.48492e+07	1.48492e+07	High
P25398	FALSE	High	IsMasterProtein	40S ribosomal protein S12 OS=Homo sapiens OX=9606 GN=RPS12 PE=1 SV=3	0	18.783	40	5	5	5	1	132	14.5	7.21	14.5	5	0	100	1.3593e+07	1.3593e+07	High
Q6ZN40	FALSE	High	IsMasterProtein	Tropomyosin 1 (Alpha), isoform CRA_f OS=Homo sapiens OX=9606 GN=TPM1 PE=1 SV=1	0	18.759	17	7	7	1	1	326	37.4	4.72	19.06	7	0				High
P67936	FALSE	High	IsMasterProtein	Tropomyosin alpha-4 chain OS=Homo sapiens OX=9606 GN=TPM4 PE=1 SV=3	0	18.715	25	8	8	2	1	248	28.5	4.69	19.53	8	1	100	4.79889e+06	4.79889e+06	High
P62269	FALSE	High	IsMasterProtein	40S ribosomal protein S18 OS=Homo sapiens OX=9606 GN=RPS18 PE=1 SV=3	0	18.589	36	7	7	7	1	152	17.7	10.99	14.33	7	0	100	3.72462e+07	3.72462e+07	High
B2R8R5	FALSE	High	IsMasterProtein	cDNA, FLJ94025, highly similar to Homo sapiens tripartite motif-containing 28 (TRIM28), mRNA OS=Homo sapiens OX=9606 PE=2 SV=1	0	18.589	7	4	4	4	1	835	88.5	5.77	12.59	4	0	100	4264415	4264415	High
A0A024RAI1	FALSE	High	IsMasterProtein	ARP3 actin-related protein 3 homolog (Yeast), isoform CRA_a OS=Homo sapiens OX=9606 GN=ACTR3 PE=3 SV=1	0	18.511	16	5	5	5	1	418	47.3	5.88	10.92	5	0	100	2.49564e+06	2.49564e+06	High
O95373	FALSE	High	IsMasterProtein	Importin-7 OS=Homo sapiens OX=9606 GN=IPO7 PE=1 SV=1	0	18.459	6	6	6	5	1	1038	119.4	4.82	13.78	6	0	100	5.13478e+06	5.13478e+06	High
O60884	FALSE	High	IsMasterProtein	DnaJ homolog subfamily A member 2 OS=Homo sapiens OX=9606 GN=DNAJA2 PE=1 SV=1	0	18.413	15	6	6	6	1	412	45.7	6.48	13.19	6	0	100	1.03719e+07	1.03719e+07	High
B4DKQ5	FALSE	High	IsMasterProtein	cDNA FLJ54710, highly similar to Target of Myb protein 1 OS=Homo sapiens OX=9606 PE=2 SV=1	0	18.331	9	3	3	3	1	501	54.8	4.81	6.71	3	0				High
Q13363	FALSE	High	IsMasterProtein	C-terminal-binding protein 1 OS=Homo sapiens OX=9606 GN=CTBP1 PE=1 SV=2	0	18.316	16	5	5	5	1	440	47.5	6.77	14.62	5	0	100	4189152	4189152	High
A0A087WW66	FALSE	High	IsMasterProtein	26S proteasome non-ATPase regulatory subunit 1 OS=Homo sapiens OX=9606 GN=PSMD1 PE=1 SV=1	0	18.226	8	7	7	7	1	953	105.8	5.41	17.52	7	0	100	3.62434e+06	3.62434e+06	High
E9PK25	FALSE	High	IsMasterProtein	Cofilin-1 OS=Homo sapiens OX=9606 GN=CFL1 PE=1 SV=1	0	18.038	31	5	5	4	1	204	22.7	8.34	12.87	5	0	100	3.03079e+07	3.03079e+07	High
A0A024R0M6	FALSE	High	IsMasterProtein	Mitochondrial import inner membrane translocase subunit TIM50 OS=Homo sapiens OX=9606 GN=TIMM50 PE=3 SV=1	0	17.987	16	5	5	5	1	456	50.4	9.42	10.58	5	0	100	20855899	20855899	High
B3KSH1	FALSE	High	IsMasterProtein	Eukaryotic translation initiation factor 3 subunit F OS=Homo sapiens OX=9606 GN=EIF3F PE=2 SV=1	0	17.781	14	4	4	4	1	372	39.1	5.45	8.37	4	0				High
O15020	FALSE	High	IsMasterProtein	Spectrin beta chain, non-erythrocytic 2 OS=Homo sapiens OX=9606 GN=SPTBN2 PE=1 SV=3	0	17.635	3	5	5	1	1	2390	271.2	6.11	12.19	5	0				High
A0A024R0H1	FALSE	High	IsMasterProtein	Solute carrier family 16 (Monocarboxylic acid transporters), member 1, isoform CRA_b OS=Homo sapiens OX=9606 GN=SLC16A1 PE=4 SV=1	0	17.543	7	4	4	4	1	500	53.9	8.66	13.19	4	0	100	2193620	2193620	High
O75306	FALSE	High	IsMasterProtein	NADH dehydrogenase [ubiquinone] iron-sulfur protein 2, mitochondrial OS=Homo sapiens OX=9606 GN=NDUFS2 PE=1 SV=2	0	17.24	14	6	6	6	1	463	52.5	7.55	13.66	6	0	100	5.478e+06	5.478e+06	High
Q14315	FALSE	High	IsMasterProtein	Filamin-C OS=Homo sapiens OX=9606 GN=FLNC PE=1 SV=3	0	17.221	2	5	5	2	1	2725	290.8	5.97	13.39	5	0				High
A0A024R814	FALSE	High	IsMasterProtein	Ribosomal protein L7, isoform CRA_a OS=Homo sapiens OX=9606 GN=RPL7 PE=4 SV=1	0	17.147	27	6	6	6	1	259	30.4	10.71	12.48	6	0	100	1.49663e+07	1.49663e+07	High
O95619	FALSE	High	IsMasterProtein	YEATS domain-containing protein 4 OS=Homo sapiens OX=9606 GN=YEATS4 PE=1 SV=1	0	17.104	24	6	6	6	1	227	26.5	8.41	11.81	6	0	100	10616320	10616320	High
O15144	FALSE	High	IsMasterProtein	Actin-related protein 2/3 complex subunit 2 OS=Homo sapiens OX=9606 GN=ARPC2 PE=1 SV=1	0	16.982	26	6	6	6	1	300	34.3	7.36	14.83	6	0	100	1.22379e+07	1.22379e+07	High
A0A0S2Z3L2	FALSE	High	IsMasterProtein	ATPase Ca++ transporting cardiac muscle slow twitch 2 isoform 1 (Fragment) OS=Homo sapiens OX=9606 GN=ATP2A2 PE=2 SV=1	0	16.901	6	5	5	5	1	1042	114.7	5.34	11.46	5	0	100	2.51311e+06	2.51311e+06	High
P63173	FALSE	High	IsMasterProtein	60S ribosomal protein L38 OS=Homo sapiens OX=9606 GN=RPL38 PE=1 SV=2	0	16.897	36	3	4	3	1	70	8.2	10.1	10.7	3	0				High
B4DWX3	FALSE	High	IsMasterProtein	Importin subunit alpha OS=Homo sapiens OX=9606 PE=2 SV=1	0	16.871	11	5	5	1	1	541	60.5	5.02	12.46	5	0				High
A0A024R1U0	FALSE	High	IsMasterProtein	Ran GTPase activating protein 1, isoform CRA_d OS=Homo sapiens OX=9606 GN=RANGAP1 PE=4 SV=1	0	16.84	11	6	6	6	1	587	63.5	4.68	13.2	6	0	100	1.96215e+07	1.96215e+07	High
P07195	FALSE	High	IsMasterProtein	L-lactate dehydrogenase B chain OS=Homo sapiens OX=9606 GN=LDHB PE=1 SV=2	0	16.744	16	5	5	4	1	334	36.6	6.05	10.07	5	0	100	5.77612e+06	5.77612e+06	High
A8KAH7	FALSE	High	IsMasterProtein	cDNA FLJ75444, highly similar to Homo sapiens protein kinase, cAMP-dependent, regulatory, type II, alpha (PRKAR2A), mRNA OS=Homo sapiens OX=9606 PE=2 SV=1	0	16.735	16	6	6	6	1	404	45.5	5.07	13.27	6	0	100	12728159	12728159	High
P62633	FALSE	High	IsMasterProtein	Cellular nucleic acid-binding protein OS=Homo sapiens OX=9606 GN=CNBP PE=1 SV=1	0	16.677	35	5	5	5	1	177	19.5	7.71	9.61	5	0	100	4757487	4757487	High
O15371	FALSE	High	IsMasterProtein	Eukaryotic translation initiation factor 3 subunit D OS=Homo sapiens OX=9606 GN=EIF3D PE=1 SV=1	0	16.663	10	6	6	6	1	548	63.9	6.05	9.94	6	0	100	4.22493e+06	4.22493e+06	High
P31930	FALSE	High	IsMasterProtein	Cytochrome b-c1 complex subunit 1, mitochondrial OS=Homo sapiens OX=9606 GN=UQCRC1 PE=1 SV=3	0	16.638	11	4	4	4	1	480	52.6	6.37	11.48	4	0				High
A8K3H8	FALSE	High	IsMasterProtein	cDNA FLJ77680, highly similar to Homo sapiens protein phosphatase 2 (formerly 2A), regulatory subunit A (PR 65), alpha isoform (PPP2R1A), mRNA OS=Homo sapiens OX=9606 PE=2 SV=1	0	16.608	13	5	5	5	1	589	65.3	5.11	10.48	5	0	100	2.85023e+06	2.85023e+06	High
P46783	FALSE	High	IsMasterProtein	40S ribosomal protein S10 OS=Homo sapiens OX=9606 GN=RPS10 PE=1 SV=1	0	16.541	28	4	5	4	1	165	18.9	10.15	12.37	4	0	100	4.39811e+06	4.39811e+06	High
V9HWB8	FALSE	High	IsMasterProtein	Pyruvate kinase OS=Homo sapiens OX=9606 GN=HEL-S-30 PE=1 SV=1	0	16.496	13	5	5	5	1	531	57.9	7.84	8.39	5	0	100	6.39032e+06	6.39032e+06	High
Q5JWF2	FALSE	High	IsMasterProtein	Guanine nucleotide-binding protein G(s) subunit alpha isoforms XLas OS=Homo sapiens OX=9606 GN=GNAS PE=1 SV=2	0	16.285	6	6	7	5	1	1037	111	5.03	14.95	6	1	100	1.2867e+07	1.2867e+07	High
Q4LE36	FALSE	High	IsMasterProtein	ACLY variant protein (Fragment) OS=Homo sapiens OX=9606 GN=ACLY variant protein PE=2 SV=1	0	16.135	7	7	7	7	1	1137	124.5	8.03	14.7	7	0	100	1.2758e+07	1.2758e+07	High
Q14257	FALSE	High	IsMasterProtein	Reticulocalbin-2 OS=Homo sapiens OX=9606 GN=RCN2 PE=1 SV=1	0	16.103	26	6	6	6	1	317	36.9	4.4	16.42	6	0	100	1.74067e+07	1.74067e+07	High
A8K2M0	FALSE	High	IsMasterProtein	Proteasome (Prosome, macropain) 26S subunit, ATPase, 4, isoform CRA_b OS=Homo sapiens OX=9606 GN=PSMC4 PE=2 SV=1	0	16.087	20	7	7	7	1	418	47.3	5.21	11.04	7	0	100	4.07291e+06	4.07291e+06	High
A0A024R7L8	FALSE	High	IsMasterProtein	UPF1 regulator of nonsense transcripts homolog (Yeast), isoform CRA_a OS=Homo sapiens OX=9606 GN=UPF1 PE=4 SV=1	0	16.085	6	5	5	5	1	1129	124.3	6.61	10.26	5	0	100	1.66506e+06	1.66506e+06	High
O00231	FALSE	High	IsMasterProtein	26S proteasome non-ATPase regulatory subunit 11 OS=Homo sapiens OX=9606 GN=PSMD11 PE=1 SV=3	0	16.059	17	6	6	6	1	422	47.4	6.48	12.14	6	0	100	7598433	7598433	High
Q9UHX1	FALSE	High	IsMasterProtein	Poly(U)-binding-splicing factor PUF60 OS=Homo sapiens OX=9606 GN=PUF60 PE=1 SV=1	0	15.981	11	5	5	5	1	559	59.8	5.29	13.02	5	0	100	4.01339e+06	4.01339e+06	High
V9HWP2	FALSE	High	IsMasterProtein	Epididymis luminal protein 35 OS=Homo sapiens OX=9606 GN=HEL-S-125m PE=2 SV=1	0	15.954	7	6	6	4	1	803	92.4	4.84	14.12	6	0	100	3.79959e+06	3.79959e+06	High
H3BVG0	FALSE	High	IsMasterProtein	Nuclear pore complex protein Nup93 OS=Homo sapiens OX=9606 GN=NUP93 PE=1 SV=1	0	15.953	8	5	6	5	1	880	99.5	5.73	11.13	5	0	100	9961687	9961687	High
Q12792	FALSE	High	IsMasterProtein	Twinfilin-1 OS=Homo sapiens OX=9606 GN=TWF1 PE=1 SV=3	0	15.892	13	4	4	3	1	350	40.3	6.96	11.31	4	0	100	5.89705e+06	5.89705e+06	High
P15924	FALSE	High	IsMasterProtein	Desmoplakin OS=Homo sapiens OX=9606 GN=DSP PE=1 SV=3	0	15.883	3	9	9	9	1	2871	331.6	6.81	11.1	9	0	100	2.94864e+06	2.94864e+06	High
Q5T9A4	FALSE	High	IsMasterProtein	ATPase family AAA domain-containing protein 3B OS=Homo sapiens OX=9606 GN=ATAD3B PE=1 SV=1	0	15.848	10	7	7	1	1	648	72.5	9.2	12.71	7	0				High
Q96S55	FALSE	High	IsMasterProtein	ATPase WRNIP1 OS=Homo sapiens OX=9606 GN=WRNIP1 PE=1 SV=2	0	15.823	9	5	5	5	1	665	72.1	6.1	10.04	5	0	100	5.91623e+06	5.91623e+06	High
P55060	FALSE	High	IsMasterProtein	Exportin-2 OS=Homo sapiens OX=9606 GN=CSE1L PE=1 SV=3	0	15.726	6	6	6	6	1	971	110.3	5.77	12.62	6	0	100	5.05502e+06	5.05502e+06	High
A0A0D9SF53	FALSE	High	IsMasterProtein	ATP-dependent RNA helicase DDX3X OS=Homo sapiens OX=9606 GN=DDX3X PE=1 SV=1	0	15.712	12	8	8	8	1	733	81.4	8.07	18.27	8	0	100	2.53162e+06	2.53162e+06	High
Q5VV89	FALSE	High	IsMasterProtein	Microsomal glutathione S-transferase 3 OS=Homo sapiens OX=9606 GN=MGST3 PE=1 SV=1	0	15.558	17	3	3	3	1	166	18.4	9.96	10.44	3	0	100	6.02894e+06	6.02894e+06	High
P62136	FALSE	High	IsMasterProtein	Serine/threonine-protein phosphatase PP1-alpha catalytic subunit OS=Homo sapiens OX=9606 GN=PPP1CA PE=1 SV=1	0	15.521	30	9	9	3	1	330	37.5	6.33	9.25	9	3	100	4.74233e+06	4.74233e+06	High
O75477	FALSE	High	IsMasterProtein	Erlin-1 OS=Homo sapiens OX=9606 GN=ERLIN1 PE=1 SV=2	0	15.379	16	5	5	2	1	348	39.1	7.87	10.45	5	0	100	2.29351e+06	2.29351e+06	High
P38919	FALSE	High	IsMasterProtein	Eukaryotic initiation factor 4A-III OS=Homo sapiens OX=9606 GN=EIF4A3 PE=1 SV=4	0	15.295	10	4	5	2	1	411	46.8	6.73	11.46	4	0	100	2.75943e+06	2.75943e+06	High
P07814	FALSE	High	IsMasterProtein	Bifunctional glutamate/proline--tRNA ligase OS=Homo sapiens OX=9606 GN=EPRS PE=1 SV=5	0	15.221	6	8	9	8	1	1512	170.5	7.33	16.36	8	0	100	7.137e+06	7.137e+06	High
P17980	FALSE	High	IsMasterProtein	26S proteasome regulatory subunit 6A OS=Homo sapiens OX=9606 GN=PSMC3 PE=1 SV=3	0	15.198	18	7	7	7	1	439	49.2	5.24	9.93	7	0	100	5.15648e+06	5.15648e+06	High
B2RCM2	FALSE	High	IsMasterProtein	cDNA, FLJ96156, highly similar to Homo sapiens leucyl-tRNA synthetase (LARS), mRNA OS=Homo sapiens OX=9606 PE=2 SV=1	0	15.001	5	5	5	5	1	1176	134.4	7.2	10.49	5	0	100	1.71795e+06	1.71795e+06	High
A0A087WV05	FALSE	High	IsMasterProtein	Uncharacterized protein OS=Homo sapiens OX=9606 PE=4 SV=1	0	14.929	45	5	5	5	1	110	12.7	6.02	9.63	5	0	100	8.84592e+06	8.84592e+06	High
A0A024R4E2	FALSE	High	IsMasterProtein	TAR DNA binding protein, isoform CRA_b OS=Homo sapiens OX=9606 GN=TARDBP PE=4 SV=1	0	14.922	15	4	4	4	1	414	44.7	6.19	11.78	4	0	100	9.00316e+06	9.00316e+06	High
Q5SW79	FALSE	High	IsMasterProtein	Centrosomal protein of 170 kDa OS=Homo sapiens OX=9606 GN=CEP170 PE=1 SV=1	0	14.817	3	4	4	4	1	1584	175.2	7.11	10.77	4	0				High
P38606	FALSE	High	IsMasterProtein	V-type proton ATPase catalytic subunit A OS=Homo sapiens OX=9606 GN=ATP6V1A PE=1 SV=2	0	14.783	11	7	7	7	1	617	68.3	5.52	10.23	7	0	100	5.91185e+06	5.91185e+06	High
A8QI98	FALSE	High	IsMasterProtein	DIS3 OS=Homo sapiens OX=9606 PE=2 SV=1	0	14.746	7	5	5	5	1	958	109	7.14	12.26	5	0	100	1.31677e+06	1.31677e+06	High
B4DMJ2	FALSE	High	IsMasterProtein	cDNA FLJ50994, moderately similar to 60S ribosomal protein L4 OS=Homo sapiens OX=9606 PE=2 SV=1	0	14.741	23	5	5	1	1	239	27	10.52	10.4	5	0	100	4.47939e+06	4.47939e+06	High
A0A087WTP3	FALSE	High	IsMasterProtein	Far upstream element-binding protein 2 OS=Homo sapiens OX=9606 GN=KHSRP PE=1 SV=1	0	14.741	8	4	4	3	1	711	73	7.71	10.4	4	0	100	1.78817e+06	1.78817e+06	High
A0A384MEF1	FALSE	High	IsMasterProtein	Epididymis secretory sperm binding protein OS=Homo sapiens OX=9606 PE=2 SV=1	0	14.695	8	5	5	5	1	782	85.6	6.28	8.75	5	0	100	8.0537e+06	8.0537e+06	High
Q9Y5B9	FALSE	High	IsMasterProtein	FACT complex subunit SPT16 OS=Homo sapiens OX=9606 GN=SUPT16H PE=1 SV=1	0	14.604	5	4	4	4	1	1047	119.8	5.66	9.82	4	0	100	1.12486e+06	1.12486e+06	High
O43143	FALSE	High	IsMasterProtein	Pre-mRNA-splicing factor ATP-dependent RNA helicase DHX15 OS=Homo sapiens OX=9606 GN=DHX15 PE=1 SV=2	0	14.569	8	6	6	6	1	795	90.9	7.46	10.09	6	0	100	6.30658e+06	6.30658e+06	High
P0CG39	FALSE	High	IsMasterProtein	POTE ankyrin domain family member J OS=Homo sapiens OX=9606 GN=POTEJ PE=3 SV=1	0	14.563	7	5	8	2	1	1038	117.3	5.97	12.4	5	0	100	997186	997186	High
Q549N0	FALSE	High	IsMasterProtein	Cofilin 2 (Muscle), isoform CRA_a OS=Homo sapiens OX=9606 GN=CFL2 PE=2 SV=1	0	14.554	30	4	4	3	1	166	18.7	7.88	11.87	4	0	100	4.70131e+06	4.70131e+06	High
P62277	FALSE	High	IsMasterProtein	40S ribosomal protein S13 OS=Homo sapiens OX=9606 GN=RPS13 PE=1 SV=2	0	14.548	34	6	6	6	1	151	17.2	10.54	10.83	6	0	100	1.81697e+07	1.81697e+07	High
Q6FI13	FALSE	High	IsMasterProtein	Histone H2A type 2-A OS=Homo sapiens OX=9606 GN=HIST2H2AA3 PE=1 SV=3	0	14.523	49	4	5	2	1	130	14.1	10.9	12.7	4	0				High
P11171	FALSE	High	IsMasterProtein	Protein 4.1 OS=Homo sapiens OX=9606 GN=EPB41 PE=1 SV=4	0	14.409	8	6	6	5	1	864	97	5.58	12.13	6	0	100	2.52835e+07	2.52835e+07	High
Q6ZSJ8	FALSE	High	IsMasterProtein	Uncharacterized protein C1orf122 OS=Homo sapiens OX=9606 GN=C1orf122 PE=4 SV=2	0	14.372	47	3	3	3	1	110	11.5	6.73	9.89	3	0	100	9.76794e+06	9.76794e+06	High
B5BUB5	FALSE	High	IsMasterProtein	Autoantigen La (Fragment) OS=Homo sapiens OX=9606 GN=SSB PE=2 SV=1	0	14.36	10	3	3	3	1	408	46.8	7.12	7.11	3	0				High
E9PIE4	FALSE	High	IsMasterProtein	Mitochondrial carrier homolog 2 (Fragment) OS=Homo sapiens OX=9606 GN=MTCH2 PE=1 SV=8	0	14.291	24	5	5	5	1	262	28.5	7.61	10.47	5	0	100	3.75077e+06	3.75077e+06	High
P62917	FALSE	High	IsMasterProtein	60S ribosomal protein L8 OS=Homo sapiens OX=9606 GN=RPL8 PE=1 SV=2	0	14.284	26	6	6	6	1	257	28	11.03	15.05	6	0	100	1.26659e+07	1.26659e+07	High
A8K4W0	FALSE	High	IsMasterProtein	40S ribosomal protein S3a OS=Homo sapiens OX=9606 GN=RPS3A PE=2 SV=1	0	14.277	22	6	6	6	1	264	29.9	9.73	8.41	6	0	100	3.58719e+07	3.58719e+07	High
A0A024R254	FALSE	High	IsMasterProtein	Melanoma antigen family D, 1, isoform CRA_a OS=Homo sapiens OX=9606 GN=MAGED1 PE=4 SV=1	0	14.191	7	4	4	4	1	778	86.1	5.83	7.14	4	0				High
G3V5Z7	FALSE	High	IsMasterProtein	Proteasome subunit alpha type OS=Homo sapiens OX=9606 GN=PSMA6 PE=1 SV=1	0	14.171	17	4	4	4	1	252	28.1	6.76	9.67	4	0	100	7.03695e+06	7.03695e+06	High
Q92621	FALSE	High	IsMasterProtein	Nuclear pore complex protein Nup205 OS=Homo sapiens OX=9606 GN=NUP205 PE=1 SV=3	0	14.113	2	4	4	4	1	2012	227.8	6.19	9.84	4	0	100	4.14344e+06	4.14344e+06	High
P27348	FALSE	High	IsMasterProtein	14-3-3 protein theta OS=Homo sapiens OX=9606 GN=YWHAQ PE=1 SV=1	0	14.033	28	6	6	3	1	245	27.7	4.78	6.91	6	0	100	7.0076e+06	7.0076e+06	High
P41091	FALSE	High	IsMasterProtein	Eukaryotic translation initiation factor 2 subunit 3 OS=Homo sapiens OX=9606 GN=EIF2S3 PE=1 SV=3	0	14.021	14	6	6	6	1	472	51.1	8.4	8.55	6	0	100	1.91368e+06	1.91368e+06	High
A0A3S6H7X4	FALSE	High	IsMasterProtein	Protein arginine N-methyltransferase 1 transcript variant 5 OS=Homo sapiens OX=9606 GN=PRMT1 PE=2 SV=1	0	13.934	11	4	4	4	1	401	45.7	5.74	9.69	4	0	100	3.04375e+06	3.04375e+06	High
P07355	FALSE	High	IsMasterProtein	Annexin A2 OS=Homo sapiens OX=9606 GN=ANXA2 PE=1 SV=2	0	13.924	14	4	4	4	1	339	38.6	7.75	12.1	4	0	100	4.21838e+06	4.21838e+06	High
P13646	FALSE	High	IsMasterProtein	Keratin, type I cytoskeletal 13 OS=Homo sapiens OX=9606 GN=KRT13 PE=1 SV=4	0	13.902	9	5	6	1	1	458	49.6	4.96	13.55	5	0				High
Q6IB11	FALSE	High	IsMasterProtein	PGRMC1 protein OS=Homo sapiens OX=9606 GN=PGRMC1 PE=2 SV=1	0	13.894	17	2	2	2	1	195	21.7	4.7	6.2	2	0	100	4.25047e+06	4.25047e+06	High
P57678	FALSE	High	IsMasterProtein	Gem-associated protein 4 OS=Homo sapiens OX=9606 GN=GEMIN4 PE=1 SV=2	0	13.822	8	7	7	7	1	1058	120	6.04	10.03	7	0	100	2.88498e+06	2.88498e+06	High
P39023	FALSE	High	IsMasterProtein	60S ribosomal protein L3 OS=Homo sapiens OX=9606 GN=RPL3 PE=1 SV=2	0	13.665	13	5	5	5	1	403	46.1	10.18	11.59	5	0	100	1.02983e+07	1.02983e+07	High
Q06830	FALSE	High	IsMasterProtein	Peroxiredoxin-1 OS=Homo sapiens OX=9606 GN=PRDX1 PE=1 SV=1	0	13.659	32	7	7	5	1	199	22.1	8.13	13.5	7	1	100	2.9412e+07	2.9412e+07	High
C9JRZ6	FALSE	High	IsMasterProtein	MICOS complex subunit OS=Homo sapiens OX=9606 GN=CHCHD3 PE=1 SV=2	0	13.642	25	5	5	5	1	232	26.7	7.75	7.59	5	0	100	2.18049e+07	2.18049e+07	High
P61160	FALSE	High	IsMasterProtein	Actin-related protein 2 OS=Homo sapiens OX=9606 GN=ACTR2 PE=1 SV=1	0	13.599	16	6	6	6	1	394	44.7	6.74	8	6	0	100	8.10959e+06	8.10959e+06	High
B2R4R0	FALSE	High	IsMasterProtein	Histone H4 OS=Homo sapiens OX=9606 GN=HIST1H4H PE=2 SV=1	0	13.34	50	5	5	5	1	103	11.4	11.36	13.07	5	0	100	147844067	147844067	High
P16989	FALSE	High	IsMasterProtein	Y-box-binding protein 3 OS=Homo sapiens OX=9606 GN=YBX3 PE=1 SV=4	0	13.33	14	4	4	2	1	372	40.1	9.77	8.65	4	0				High
O43678	FALSE	High	IsMasterProtein	NADH dehydrogenase [ubiquinone] 1 alpha subcomplex subunit 2 OS=Homo sapiens OX=9606 GN=NDUFA2 PE=1 SV=3	0	13.213	40	3	3	3	1	99	10.9	9.57	9.01	3	0	100	2585620	2585620	High
A8K492	FALSE	High	IsMasterProtein	cDNA FLJ76789, highly similar to Homo sapiens methionine-tRNA synthetase (MARS), mRNA OS=Homo sapiens OX=9606 PE=2 SV=1	0	13.182	4	3	3	3	1	900	101.1	6.16	8.09	3	0	100	3283783	3283783	High
B2RE46	FALSE	High	IsMasterProtein	Dolichyl-diphosphooligosaccharide--protein glycosyltransferase subunit 2 OS=Homo sapiens OX=9606 PE=2 SV=1	0	13.169	10	4	4	4	1	631	69.3	5.78	11.18	4	0	100	1.62104e+06	1.62104e+06	High
Q9UBW7	FALSE	High	IsMasterProtein	Zinc finger MYM-type protein 2 OS=Homo sapiens OX=9606 GN=ZMYM2 PE=1 SV=1	0	13.137	4	6	6	6	1	1377	154.8	6.34	12.29	6	0	100	22945540	22945540	High
Q9UNE7	FALSE	High	IsMasterProtein	E3 ubiquitin-protein ligase CHIP OS=Homo sapiens OX=9606 GN=STUB1 PE=1 SV=2	0	13.094	23	6	6	6	1	303	34.8	5.87	10.99	6	0	100	5.46121e+06	5.46121e+06	High
A0A384MTZ1	FALSE	High	IsMasterProtein	Cytochrome b-c1 complex subunit Rieske, mitochondrial OS=Homo sapiens OX=9606 PE=2 SV=1	0	13.071	20	4	4	4	1	274	29.6	8.32	10.71	4	0	100	1.40037e+06	1.40037e+06	High
A0A2R8Y7H4	FALSE	High	IsMasterProtein	Ribose-phosphate pyrophosphokinase OS=Homo sapiens OX=9606 GN=PRPS1 PE=1 SV=1	0	13.065	13	3	3	3	1	321	35.3	7.61	5.39	3	0	100	2.79068e+06	2.79068e+06	High
O75190	FALSE	High	IsMasterProtein	DnaJ homolog subfamily B member 6 OS=Homo sapiens OX=9606 GN=DNAJB6 PE=1 SV=2	0	13.064	15	4	4	4	1	326	36.1	9.16	4.85	4	0	100	7.60362e+06	7.60362e+06	High
P52597	FALSE	High	IsMasterProtein	Heterogeneous nuclear ribonucleoprotein F OS=Homo sapiens OX=9606 GN=HNRNPF PE=1 SV=3	0	13.042	12	4	4	2	1	415	45.6	5.58	9.98	4	0	100	2.56892e+06	2.56892e+06	High
P15531	FALSE	High	IsMasterProtein	Nucleoside diphosphate kinase A OS=Homo sapiens OX=9606 GN=NME1 PE=1 SV=1	0	12.992	39	5	5	5	1	152	17.1	6.19	8.04	5	0	100	3.5157e+06	3.5157e+06	High
Q32P45	FALSE	High	IsMasterProtein	GTPase activating protein (SH3 domain) binding protein 1 OS=Homo sapiens OX=9606 GN=G3BP1 PE=2 SV=1	0	12.94	13	4	4	4	1	466	52.1	5.52	7.4	4	0	100	5.38896e+06	5.38896e+06	High
Q59FF0	FALSE	High	IsMasterProtein	EBNA-2 co-activator variant (Fragment) OS=Homo sapiens OX=9606 PE=2 SV=1	0	12.883	5	4	4	4	1	964	107.4	7.52	7.12	4	0	100	2.71439e+06	2.71439e+06	High
O75533	FALSE	High	IsMasterProtein	Splicing factor 3B subunit 1 OS=Homo sapiens OX=9606 GN=SF3B1 PE=1 SV=3	0	12.859	4	5	5	5	1	1304	145.7	7.09	10.11	5	0	100	6.64092e+06	6.64092e+06	High
Q9NR30	FALSE	High	IsMasterProtein	Nucleolar RNA helicase 2 OS=Homo sapiens OX=9606 GN=DDX21 PE=1 SV=5	0	12.804	8	5	5	5	1	783	87.3	9.28	7.7	5	0				High
P14868	FALSE	High	IsMasterProtein	Aspartate--tRNA ligase, cytoplasmic OS=Homo sapiens OX=9606 GN=DARS PE=1 SV=2	0	12.763	9	5	5	5	1	501	57.1	6.55	8.71	5	0	100	2179902	2179902	High
P08243	FALSE	High	IsMasterProtein	Asparagine synthetase [glutamine-hydrolyzing] OS=Homo sapiens OX=9606 GN=ASNS PE=1 SV=4	0	12.763	15	8	8	8	1	561	64.3	6.86	6.26	8	0	100	503728	503728	High
P30050	FALSE	High	IsMasterProtein	60S ribosomal protein L12 OS=Homo sapiens OX=9606 GN=RPL12 PE=1 SV=1	0	12.712	28	3	3	3	1	165	17.8	9.42	9.52	3	0	100	1.23695e+07	1.23695e+07	High
Q53HU7	FALSE	High	IsMasterProtein	Eukaryotic translation initiation factor 3 subunit I (Fragment) OS=Homo sapiens OX=9606 PE=2 SV=1	0	12.628	15	5	5	5	1	325	36.5	5.64	10.3	5	0	100	9.19753e+06	9.19753e+06	High
P06899	FALSE	High	IsMasterProtein	Histone H2B type 1-J OS=Homo sapiens OX=9606 GN=HIST1H2BJ PE=1 SV=3	0	12.566	29	5	6	2	1	126	13.9	10.32	11.39	5	2	100	6.52633e+07	6.52633e+07	High
Q96HS1	FALSE	High	IsMasterProtein	Serine/threonine-protein phosphatase PGAM5, mitochondrial OS=Homo sapiens OX=9606 GN=PGAM5 PE=1 SV=2	0	12.499	16	5	5	5	1	289	32	8.68	11.09	5	0	100	1.11409e+07	1.11409e+07	High
A0A140VK93	FALSE	High	IsMasterProtein	Adenylate kinase 2, mitochondrial OS=Homo sapiens OX=9606 GN=AK2 PE=2 SV=1	0	12.499	15	3	4	3	1	239	26.5	7.81	10.49	3	0	100	3.72532e+06	3.72532e+06	High
Q8WVX7	FALSE	High	IsMasterProtein	Ribosomal protein S19 (Fragment) OS=Homo sapiens OX=9606 PE=2 SV=1	0	12.484	29	6	6	6	1	157	17.3	10.52	12.73	6	0	100	3.09924e+07	3.09924e+07	High
F8W0W8	FALSE	High	IsMasterProtein	Serine/threonine-protein phosphatase OS=Homo sapiens OX=9606 GN=PPP1CC PE=1 SV=1	0	12.476	24	7	7	1	1	332	38.2	6.83	7.64	7	0	100	1.57845e+06	1.57845e+06	High
A0A0K0K1K4	FALSE	High	IsMasterProtein	Proteasome subunit alpha type OS=Homo sapiens OX=9606 GN=HEL-S-276 PE=2 SV=1	0	12.369	29	5	5	5	1	248	27.9	8.46	3.99	5	0	100	9.99905e+06	9.99905e+06	High
P32189	FALSE	High	IsMasterProtein	Glycerol kinase OS=Homo sapiens OX=9606 GN=GK PE=1 SV=3	0	12.329	11	5	5	5	1	559	61.2	6.54	10.03	5	0	100	1.49494e+06	1.49494e+06	High
O75431	FALSE	High	IsMasterProtein	Metaxin-2 OS=Homo sapiens OX=9606 GN=MTX2 PE=1 SV=1	0	12.261	16	3	3	3	1	263	29.7	6.29	9.18	3	0				High
A0A024R534	FALSE	High	IsMasterProtein	Metastasis associated 1 family, member 2, isoform CRA_a OS=Homo sapiens OX=9606 GN=MTA2 PE=4 SV=1	0	12.225	7	4	4	4	1	668	75	9.66	10.37	4	0	100	1.74468e+06	1.74468e+06	High
Q9Y2H1	FALSE	High	IsMasterProtein	Serine/threonine-protein kinase 38-like OS=Homo sapiens OX=9606 GN=STK38L PE=1 SV=3	0	12.201	10	5	5	3	1	464	54	6.81	10.43	5	0				High
P38159	FALSE	High	IsMasterProtein	RNA-binding motif protein, X chromosome OS=Homo sapiens OX=9606 GN=RBMX PE=1 SV=3	0	12.188	12	4	4	4	1	391	42.3	10.05	7	4	0	100	4.05055e+06	4.05055e+06	High
A0A024R608	FALSE	High	IsMasterProtein	Ribosomal protein, large, P1, isoform CRA_a OS=Homo sapiens OX=9606 GN=RPLP1 PE=3 SV=1	0	12.15	67	3	3	2	1	114	11.5	4.32	10.7	3	0	100	5.7201e+06	5.7201e+06	High
O00232	FALSE	High	IsMasterProtein	26S proteasome non-ATPase regulatory subunit 12 OS=Homo sapiens OX=9606 GN=PSMD12 PE=1 SV=3	0	12.027	9	4	4	4	1	456	52.9	7.65	7.02	4	0	100	2.89292e+06	2.89292e+06	High
P49821	FALSE	High	IsMasterProtein	NADH dehydrogenase [ubiquinone] flavoprotein 1, mitochondrial OS=Homo sapiens OX=9606 GN=NDUFV1 PE=1 SV=4	0	11.948	11	5	5	5	1	464	50.8	8.21	8.44	5	0	100	3.96405e+06	3.96405e+06	High
B4DRM3	FALSE	High	IsMasterProtein	cDNA FLJ54492, highly similar to Eukaryotic translation initiation factor 4B OS=Homo sapiens OX=9606 PE=2 SV=1	0	11.891	7	3	3	3	1	616	69.7	5.67	8.24	3	0	100	6.59642e+06	6.59642e+06	High
Q5HYI7	FALSE	High	IsMasterProtein	Metaxin-3 OS=Homo sapiens OX=9606 GN=MTX3 PE=1 SV=2	0	11.881	15	5	5	5	1	312	35.1	7.8	8.84	5	0	100	4656366	4656366	High
A0A024R3T8	FALSE	High	IsMasterProtein	Poly [ADP-ribose] polymerase OS=Homo sapiens OX=9606 GN=PARP1 PE=4 SV=1	0	11.879	4	3	3	3	1	1014	113	8.88	8.62	3	0	100	2.44907e+06	2.44907e+06	High
P35611	FALSE	High	IsMasterProtein	Alpha-adducin OS=Homo sapiens OX=9606 GN=ADD1 PE=1 SV=2	0	11.813	7	4	4	4	1	737	80.9	5.83	4.69	4	0	100	3.8352e+06	3.8352e+06	High
P04843	FALSE	High	IsMasterProtein	Dolichyl-diphosphooligosaccharide--protein glycosyltransferase subunit 1 OS=Homo sapiens OX=9606 GN=RPN1 PE=1 SV=1	0	11.807	7	4	4	4	1	607	68.5	6.38	9.47	4	0	100	3275747	3275747	High
J9R021	FALSE	High	IsMasterProtein	Eukaryotic translation initiation factor 3 subunit A OS=Homo sapiens OX=9606 GN=eIF3a PE=2 SV=1	0	11.758	3	4	4	4	1	1382	166.4	6.79	7.16	4	0	100	1.20744e+06	1.20744e+06	High
Q9Y2J2	FALSE	High	IsMasterProtein	Band 4.1-like protein 3 OS=Homo sapiens OX=9606 GN=EPB41L3 PE=1 SV=2	0	11.747	4	4	4	2	1	1087	120.6	5.19	7.23	4	0	100	1.0815e+06	1.0815e+06	High
Q08945	FALSE	High	IsMasterProtein	FACT complex subunit SSRP1 OS=Homo sapiens OX=9606 GN=SSRP1 PE=1 SV=1	0	11.684	8	6	6	6	1	709	81	6.87	11.66	6	0	100	1.40149e+06	1.40149e+06	High
Q01105	FALSE	High	IsMasterProtein	Protein SET OS=Homo sapiens OX=9606 GN=SET PE=1 SV=3	0	11.627	12	3	3	3	1	290	33.5	4.32	8.14	3	0				High
B4DT31	FALSE	High	IsMasterProtein	cDNA FLJ53425, highly similar to Far upstream element-binding protein 1 OS=Homo sapiens OX=9606 PE=2 SV=1	0	11.557	5	3	3	2	1	665	69.8	7.36	8.12	3	0				High
P32969	FALSE	High	IsMasterProtein	60S ribosomal protein L9 OS=Homo sapiens OX=9606 GN=RPL9 PE=1 SV=1	0	11.42	23	3	3	3	1	192	21.9	9.95	9.4	3	0	100	7.17157e+06	7.17157e+06	High
P16402	FALSE	High	IsMasterProtein	Histone H1.3 OS=Homo sapiens OX=9606 GN=HIST1H1D PE=1 SV=2	0	11.401	15	4	4	4	1	221	22.3	11.02	7.31	4	0	100	26928203	26928203	High
Q8WUM0	FALSE	High	IsMasterProtein	Nuclear pore complex protein Nup133 OS=Homo sapiens OX=9606 GN=NUP133 PE=1 SV=2	0	11.387	5	6	6	6	1	1156	128.9	5.1	7.98	6	0	100	3.3766e+06	3.3766e+06	High
P49721	FALSE	High	IsMasterProtein	Proteasome subunit beta type-2 OS=Homo sapiens OX=9606 GN=PSMB2 PE=1 SV=1	0	11.273	17	3	3	3	1	201	22.8	7.02	5.96	3	0	100	3.00115e+06	3.00115e+06	High
A0A024R4M0	FALSE	High	IsMasterProtein	40S ribosomal protein S9 OS=Homo sapiens OX=9606 GN=RPS9 PE=1 SV=1	0	11.25	26	6	7	6	1	194	22.6	10.65	14.12	6	0	100	12634639	12634639	High
O14980	FALSE	High	IsMasterProtein	Exportin-1 OS=Homo sapiens OX=9606 GN=XPO1 PE=1 SV=1	0	11.217	5	6	6	6	1	1071	123.3	6.06	8.93	6	0	100	9.03048e+06	9.03048e+06	High
Q9P0J0	FALSE	High	IsMasterProtein	NADH dehydrogenase [ubiquinone] 1 alpha subcomplex subunit 13 OS=Homo sapiens OX=9606 GN=NDUFA13 PE=1 SV=3	0	11.192	23	4	4	4	1	144	16.7	8.43	6.51	4	0	100	1.05727e+07	1.05727e+07	High
B3KQF5	FALSE	High	IsMasterProtein	cDNA FLJ90381 fis, clone NT2RP2005035, highly similar to Calumenin OS=Homo sapiens OX=9606 PE=2 SV=1	0	11.188	11	4	4	4	1	315	37	4.67	7.75	4	0	100	2.9374e+06	2.9374e+06	High
P62263	FALSE	High	IsMasterProtein	40S ribosomal protein S14 OS=Homo sapiens OX=9606 GN=RPS14 PE=1 SV=3	0	11.135	23	3	3	3	1	151	16.3	10.05	7.94	3	0	100	44189800	44189800	High
O00165	FALSE	High	IsMasterProtein	HCLS1-associated protein X-1 OS=Homo sapiens OX=9606 GN=HAX1 PE=1 SV=2	0	11.079	11	3	3	3	1	279	31.6	4.92	7.33	3	0				High
P19013	FALSE	High	IsMasterProtein	Keratin, type II cytoskeletal 4 OS=Homo sapiens OX=9606 GN=KRT4 PE=1 SV=4	0	11.071	9	4	4	2	1	534	57.3	6.61	7.7	4	0				High
E9PB61	FALSE	High	IsMasterProtein	THO complex subunit 4 OS=Homo sapiens OX=9606 GN=ALYREF PE=1 SV=1	0	11.045	11	2	2	2	1	264	27.5	11.05	6.3	2	0	100	2.50061e+06	2.50061e+06	High
Q562Z4	FALSE	High	IsMasterProtein	Actin-like protein (Fragment) OS=Homo sapiens OX=9606 GN=ACT PE=4 SV=1	0	11.032	47	2	5	1	1	103	11.5	7.58	16.01	2	0	100	1.08369e+08	1.08369e+08	High
A0A024RBB7	FALSE	High	IsMasterProtein	Nucleosome assembly protein 1-like 1, isoform CRA_a OS=Homo sapiens OX=9606 GN=NAP1L1 PE=3 SV=1	0	11.011	13	4	4	4	1	391	45.3	4.46	7.93	4	0	100	11372430	11372430	High
Q9Y3F4	FALSE	High	IsMasterProtein	Serine-threonine kinase receptor-associated protein OS=Homo sapiens OX=9606 GN=STRAP PE=1 SV=1	0	11.009	12	3	3	3	1	350	38.4	5.12	5.45	3	0	100	2.09716e+06	2.09716e+06	High
Q99615	FALSE	High	IsMasterProtein	DnaJ homolog subfamily C member 7 OS=Homo sapiens OX=9606 GN=DNAJC7 PE=1 SV=2	0	10.953	7	3	3	3	1	494	56.4	6.96	8.03	3	0	100	3.40698e+06	3.40698e+06	High
Q7Z4H7	FALSE	High	IsMasterProtein	HAUS augmin-like complex subunit 6 OS=Homo sapiens OX=9606 GN=HAUS6 PE=1 SV=2	0	10.901	5	5	5	5	1	955	108.6	6.47	7.17	5	0	100	2437997	2437997	High
O14545	FALSE	High	IsMasterProtein	TRAF-type zinc finger domain-containing protein 1 OS=Homo sapiens OX=9606 GN=TRAFD1 PE=1 SV=1	0	10.846	4	2	3	2	1	582	64.8	5.29	8.22	2	0	100	2.37842e+06	2.37842e+06	High
Q8IXI1	FALSE	High	IsMasterProtein	Mitochondrial Rho GTPase 2 OS=Homo sapiens OX=9606 GN=RHOT2 PE=1 SV=2	0	10.782	7	3	3	3	1	618	68.1	5.86	6	3	0				High
O96008	FALSE	High	IsMasterProtein	Mitochondrial import receptor subunit TOM40 homolog OS=Homo sapiens OX=9606 GN=TOMM40 PE=1 SV=1	0	10.753	12	3	3	3	1	361	37.9	7.25	7.9	3	0	100	1.64614e+07	1.64614e+07	High
V9HVZ6	FALSE	High	IsMasterProtein	Actin-related protein 2/3 complex subunit OS=Homo sapiens OX=9606 GN=HEL-68 PE=2 SV=1	0	10.75	12	4	4	4	1	370	41.5	8.18	7.31	4	0	100	4.84615e+06	4.84615e+06	High
A0A024R3R5	FALSE	High	IsMasterProtein	Lamin B receptor, isoform CRA_a OS=Homo sapiens OX=9606 GN=LBR PE=4 SV=1	0	10.738	8	5	5	5	1	615	70.7	9.36	5.91	5	0	100	1.73488e+06	1.73488e+06	High
E7ESZ7	FALSE	High	IsMasterProtein	NADH dehydrogenase [ubiquinone] 1 alpha subcomplex subunit 10, mitochondrial OS=Homo sapiens OX=9606 GN=NDUFA10 PE=1 SV=1	0	10.699	11	4	4	4	1	390	44.7	8.34	6.85	4	0	100	6.5765e+06	6.5765e+06	High
Q9UNF1	FALSE	High	IsMasterProtein	Melanoma-associated antigen D2 OS=Homo sapiens OX=9606 GN=MAGED2 PE=1 SV=2	0	10.688	11	6	6	6	1	606	64.9	9.32	6.15	6	0	100	14960583	14960583	High
Q53HB3	FALSE	High	IsMasterProtein	Proteasome 26S ATPase subunit 1 variant (Fragment) OS=Homo sapiens OX=9606 PE=1 SV=1	0	10.639	10	3	5	2	1	440	49.2	6.21	10.4	3	0	100	1.70186e+06	1.70186e+06	High
A0A024R9P6	FALSE	High	IsMasterProtein	Family with sequence similarity 82, member C, isoform CRA_a OS=Homo sapiens OX=9606 GN=FAM82C PE=4 SV=1	0	10.61	7	3	3	3	1	470	52.1	5.1	6.47	3	0	100	1901118	1901118	High
P61163	FALSE	High	IsMasterProtein	Alpha-centractin OS=Homo sapiens OX=9606 GN=ACTR1A PE=1 SV=1	0	10.608	11	3	3	3	1	376	42.6	6.64	6.34	3	0	100	1.15766e+06	1.15766e+06	High
B4E3P1	FALSE	High	IsMasterProtein	cDNA FLJ57036, highly similar to Homo sapiens tropomyosin 2 (beta) (TPM2), transcript variant 2, mRNA OS=Homo sapiens OX=9606 PE=2 SV=1	0	10.58	14	4	4	1	1	303	34.1	5.05	11.99	4	0	100	1766568	1766568	High
O95168	FALSE	High	IsMasterProtein	NADH dehydrogenase [ubiquinone] 1 beta subcomplex subunit 4 OS=Homo sapiens OX=9606 GN=NDUFB4 PE=1 SV=3	0	10.561	32	3	3	3	1	129	15.2	9.85	7.88	3	0	100	2.22171e+06	2.22171e+06	High
A0A384NL45	FALSE	High	IsMasterProtein	Epididymis secretory sperm binding protein OS=Homo sapiens OX=9606 PE=2 SV=1	0	10.51	12	4	4	4	1	308	36	9.47	8.86	4	0	100	6.31271e+06	6.31271e+06	High
A0A109NGN6	FALSE	High	IsMasterProtein	Proteasome subunit alpha type OS=Homo sapiens OX=9606 PE=2 SV=1	0	10.493	20	4	4	4	1	241	26.4	4.79	8.39	4	0	100	9136167	9136167	High
A0A0A6YYL6	FALSE	High	IsMasterProtein	Protein RPL17-C18orf32 OS=Homo sapiens OX=9606 GN=RPL17-C18orf32 PE=3 SV=1	0	10.41	14	3	4	3	1	228	26.4	10.1	9.23	3	0	100	13178269	13178269	High
P15880	FALSE	High	IsMasterProtein	40S ribosomal protein S2 OS=Homo sapiens OX=9606 GN=RPS2 PE=1 SV=2	0	10.405	16	5	5	5	1	293	31.3	10.24	9.54	5	0	100	9731139	9731139	High
A8KAP3	FALSE	High	IsMasterProtein	cDNA FLJ78483, highly similar to Homo sapiens elongation factor Tu GTP binding domain containing 2 (EFTUD2), mRNA OS=Homo sapiens OX=9606 PE=2 SV=1	0	10.392	5	4	4	3	1	972	109.4	5.01	9.14	4	0	100	2.84359e+06	2.84359e+06	High
P09661	FALSE	High	IsMasterProtein	U2 small nuclear ribonucleoprotein A' OS=Homo sapiens OX=9606 GN=SNRPA1 PE=1 SV=2	0	10.368	16	3	3	3	1	255	28.4	8.62	5.99	3	0	100	3.69897e+07	3.69897e+07	High
Q562M3	FALSE	High	IsMasterProtein	Actin-like protein (Fragment) OS=Homo sapiens OX=9606 GN=ACT PE=4 SV=1	0	10.336	60	3	4	2	1	103	11.5	6.68	9.1	3	0	100	3.72044e+07	3.72044e+07	High
Q6IAN0	FALSE	High	IsMasterProtein	Dehydrogenase/reductase SDR family member 7B OS=Homo sapiens OX=9606 GN=DHRS7B PE=1 SV=2	0	10.248	9	2	2	2	1	325	35.1	9.55	6.21	2	0				High
A0A024R9W7	FALSE	High	IsMasterProtein	Transmembrane protein 33, isoform CRA_a OS=Homo sapiens OX=9606 GN=TMEM33 PE=4 SV=1	0	10.218	17	4	4	4	1	247	28	9.7	9.88	4	0	100	50499181	50499181	High
Q02978	FALSE	High	IsMasterProtein	Mitochondrial 2-oxoglutarate/malate carrier protein OS=Homo sapiens OX=9606 GN=SLC25A11 PE=1 SV=3	0	10.202	15	5	5	5	1	314	34	9.91	8.23	5	0	100	3.05815e+06	3.05815e+06	High
A0A024R9D3	FALSE	High	IsMasterProtein	Ribosomal protein L30, isoform CRA_b OS=Homo sapiens OX=9606 GN=RPL30 PE=3 SV=1	0	10.072	24	2	2	2	1	115	12.8	9.63	6.72	2	0	100	11362906	11362906	High
A0A140VKH3	FALSE	High	IsMasterProtein	Testis tissue sperm-binding protein Li 90mP OS=Homo sapiens OX=9606 PE=2 SV=1	0	10.045	6	4	4	4	1	646	71.6	5.07	9.62	4	0	100	4.50339e+06	4.50339e+06	High
E7EMK3	FALSE	High	IsMasterProtein	Flotillin-2 OS=Homo sapiens OX=9606 GN=FLOT2 PE=1 SV=1	0	10.04	9	4	4	4	1	483	53.1	5.24	9.19	4	0	100	4389484	4389484	High
P49006	FALSE	High	IsMasterProtein	MARCKS-related protein OS=Homo sapiens OX=9606 GN=MARCKSL1 PE=1 SV=2	0	9.925	18	3	3	3	1	195	19.5	4.67	7.2	3	0	100	4.5007e+06	4.5007e+06	High
A8K8U1	FALSE	High	IsMasterProtein	cDNA FLJ77762, highly similar to Homo sapiens cullin-associated and neddylation-dissociated 1 (CAND1), mRNA OS=Homo sapiens OX=9606 PE=2 SV=1	0	9.895	3	3	3	3	1	1230	136.2	5.83	7.42	3	0				High
A0A0S2Z471	FALSE	High	IsMasterProtein	Creatine kinase brain isoform 2 (Fragment) OS=Homo sapiens OX=9606 GN=CKB PE=2 SV=1	0	9.878	8	2	2	2	1	405	44.9	6.11	5.9	2	0	100	5.45947e+06	5.45947e+06	High
F8WCF6	FALSE	High	IsMasterProtein	Actin-related protein 2/3 complex subunit 4 OS=Homo sapiens OX=9606 GN=ARPC4-TTLL3 PE=3 SV=1	0	9.771	21	4	4	4	1	181	21	8.76	9.21	4	0	100	8715834	8715834	High
Q53F64	FALSE	High	IsMasterProtein	Heterogeneous nuclear ribonucleoprotein AB isoform a variant (Fragment) OS=Homo sapiens OX=9606 PE=2 SV=1	0	9.722	12	4	5	3	1	332	36	7.42	9.57	4	0	100	7809074	7809074	High
Q5CZH6	FALSE	High	IsMasterProtein	V-type proton ATPase subunit a OS=Homo sapiens OX=9606 GN=DKFZp686N0561 PE=2 SV=1	0	9.684	4	3	3	3	1	838	96.5	6.64	6.97	3	0				High
A8K9U0	FALSE	High	IsMasterProtein	cDNA FLJ78260, highly similar to Homo sapiens RNA binding motif protein 4, mRNA OS=Homo sapiens OX=9606 PE=2 SV=1	0	9.68	13	5	5	5	1	364	40.3	7.08	5.75	5	0	100	7.57143e+06	7.57143e+06	High
F1T0J8	FALSE	High	IsMasterProtein	REST corepressor 2 OS=Homo sapiens OX=9606 GN=RCOR2 PE=2 SV=1	0	9.653	7	3	3	3	1	523	57.9	9.01	6.08	3	0	100	4.20385e+06	4.20385e+06	High
E5KNY5	FALSE	High	IsMasterProtein	Leucine-rich PPR-motif containing OS=Homo sapiens OX=9606 GN=LRPPRC PE=4 SV=1	0	9.595	3	4	4	4	1	1394	157.8	6.13	6.02	4	0				High
Q00325	FALSE	High	IsMasterProtein	Phosphate carrier protein, mitochondrial OS=Homo sapiens OX=9606 GN=SLC25A3 PE=1 SV=2	0	9.537	12	5	5	5	1	362	40.1	9.38	9.87	5	0	100	4.22042e+07	4.22042e+07	High
C9J6P4	FALSE	High	IsMasterProtein	Zinc finger CCCH-type antiviral protein 1 OS=Homo sapiens OX=9606 GN=ZC3HAV1 PE=1 SV=1	0	9.531	3	2	2	2	1	1024	114	8.56	5.79	2	0				High
Q9NTJ3	FALSE	High	IsMasterProtein	Structural maintenance of chromosomes protein 4 OS=Homo sapiens OX=9606 GN=SMC4 PE=1 SV=2	0	9.495	4	4	4	4	1	1288	147.1	6.79	6.27	4	0	100	835770	835770	High
P62829	FALSE	High	IsMasterProtein	60S ribosomal protein L23 OS=Homo sapiens OX=9606 GN=RPL23 PE=1 SV=1	0	9.469	33	4	5	4	1	140	14.9	10.51	11.17	4	0	100	1.25848e+07	1.25848e+07	High
A0A0U1RQC9	FALSE	High	IsMasterProtein	Cellular tumor antigen p53 OS=Homo sapiens OX=9606 GN=TP53 PE=1 SV=1	0	9.417	12	4	4	4	1	410	45.9	7.2	8.69	4	0	100	5.95289e+06	5.95289e+06	High
Q6NXE6	FALSE	High	IsMasterProtein	Armadillo repeat-containing protein 6 OS=Homo sapiens OX=9606 GN=ARMC6 PE=1 SV=2	0	9.397	7	4	4	4	1	501	54.1	6.24	8.1	4	0	100	4.76539e+06	4.76539e+06	High
Q8NBU5	FALSE	High	IsMasterProtein	ATPase family AAA domain-containing protein 1 OS=Homo sapiens OX=9606 GN=ATAD1 PE=1 SV=1	0	9.379	11	3	3	3	1	361	40.7	6.9	7.47	3	0	100	1.85447e+06	1.85447e+06	High
J3KPS3	FALSE	High	IsMasterProtein	Fructose-bisphosphate aldolase OS=Homo sapiens OX=9606 GN=ALDOA PE=1 SV=1	0	9.328	13	5	5	5	1	368	39.8	8.09	6.75	5	0	100	3.43872e+06	3.43872e+06	High
P25786	FALSE	High	IsMasterProtein	Proteasome subunit alpha type-1 OS=Homo sapiens OX=9606 GN=PSMA1 PE=1 SV=1	0	9.282	15	3	3	3	1	263	29.5	6.61	3.28	3	0				High
A8MUS3	FALSE	High	IsMasterProtein	60S ribosomal protein L23a OS=Homo sapiens OX=9606 GN=RPL23A PE=1 SV=1	0	9.248	15	4	4	4	1	194	21.9	10.48	6.99	4	0				High
M0R0R2	FALSE	High	IsMasterProtein	40S ribosomal protein S5 OS=Homo sapiens OX=9606 GN=RPS5 PE=1 SV=1	0	9.24	10	3	3	3	1	225	25.3	9.76	5.65	3	0	100	2.32741e+06	2.32741e+06	High
J3KTL2	FALSE	High	IsMasterProtein	Serine/arginine-rich-splicing factor 1 OS=Homo sapiens OX=9606 GN=SRSF1 PE=1 SV=1	0	9.179	15	4	4	4	1	253	28.3	10.08	9.65	4	0	100	1.36799e+06	1.36799e+06	High
A0A024R5F7	FALSE	High	IsMasterProtein	7-dehydrocholesterol reductase isoform 1 OS=Homo sapiens OX=9606 GN=DHCR7 PE=2 SV=1	0	9.158	8	3	4	3	1	475	54.5	8.7	8.39	3	0	100	1.48378e+06	1.48378e+06	High
B4DX78	FALSE	High	IsMasterProtein	cDNA FLJ55484, highly similar to ATP-dependent RNA helicase DDX39 OS=Homo sapiens OX=9606 PE=2 SV=1	0	9.143	9	4	4	4	1	470	53.7	5.9	6.4	4	0	100	7.88995e+06	7.88995e+06	High
Q86YZ3	FALSE	High	IsMasterProtein	Hornerin OS=Homo sapiens OX=9606 GN=HRNR PE=1 SV=2	0	9.14	2	2	2	2	1	2850	282.2	10.04	5.63	2	0	100	409319	409319	High
E9PAV3	FALSE	High	IsMasterProtein	Nascent polypeptide-associated complex subunit alpha, muscle-specific form OS=Homo sapiens OX=9606 GN=NACA PE=1 SV=1	0	9.098	1	2	2	2	1	2078	205.3	9.58	4.74	2	0	100	6481846	6481846	High
E9PRY8	FALSE	High	IsMasterProtein	Elongation factor 1-delta OS=Homo sapiens OX=9606 GN=EEF1D PE=1 SV=1	0	9.097	4	3	3	3	1	697	76.5	7.05	6.83	3	0	100	3390486	3390486	High
B4DNE1	FALSE	High	IsMasterProtein	cDNA FLJ52708, highly similar to Basigin OS=Homo sapiens OX=9606 PE=2 SV=1	0	9.064	11	3	3	3	1	385	42.2	5.66	5.03	3	0	100	3295484	3295484	High
Q9UBB4	FALSE	High	IsMasterProtein	Ataxin-10 OS=Homo sapiens OX=9606 GN=ATXN10 PE=1 SV=1	0	9.008	6	2	2	2	1	475	53.5	5.25	5.67	2	0	100	1.94095e+06	1.94095e+06	High
Q96SB3	FALSE	High	IsMasterProtein	Neurabin-2 OS=Homo sapiens OX=9606 GN=PPP1R9B PE=1 SV=3	0	9.008	4	3	3	3	1	817	89.3	4.97	7.63	3	0				High
P16104	FALSE	High	IsMasterProtein	Histone H2AX OS=Homo sapiens OX=9606 GN=H2AFX PE=1 SV=2	0	9.006	27	3	4	1	1	143	15.1	10.74	9.79	3	0	100	1.24622e+06	1.24622e+06	High
Q5SQP8	FALSE	High	IsMasterProtein	C-terminal-binding protein 2 OS=Homo sapiens OX=9606 GN=CTBP2 PE=1 SV=1	0	9.001	6	2	2	2	1	513	56.1	6.96	5.79	2	0	100	880542	880542	High
P28074	FALSE	High	IsMasterProtein	Proteasome subunit beta type-5 OS=Homo sapiens OX=9606 GN=PSMB5 PE=1 SV=3	0	8.98	13	3	3	3	1	263	28.5	6.92	5.51	3	0	100	3.90695e+06	3.90695e+06	High
P62879	FALSE	High	IsMasterProtein	Guanine nucleotide-binding protein G(I)/G(S)/G(T) subunit beta-2 OS=Homo sapiens OX=9606 GN=GNB2 PE=1 SV=3	0	8.976	11	4	4	1	1	340	37.3	6	6.33	4	0	100	2.26518e+06	2.26518e+06	High
Q09028	FALSE	High	IsMasterProtein	Histone-binding protein RBBP4 OS=Homo sapiens OX=9606 GN=RBBP4 PE=1 SV=3	0	8.924	9	4	4	4	1	425	47.6	4.89	8.59	4	0	100	7856188	7856188	High
P60866	FALSE	High	IsMasterProtein	40S ribosomal protein S20 OS=Homo sapiens OX=9606 GN=RPS20 PE=1 SV=1	0	8.904	25	3	3	3	1	119	13.4	9.94	7.72	3	0	100	2.37536e+07	2.37536e+07	High
P84098	FALSE	High	IsMasterProtein	60S ribosomal protein L19 OS=Homo sapiens OX=9606 GN=RPL19 PE=1 SV=1	0	8.875	13	2	2	2	1	196	23.5	11.47	5.58	2	0	100	3997407	3997407	High
P54727	FALSE	High	IsMasterProtein	UV excision repair protein RAD23 homolog B OS=Homo sapiens OX=9606 GN=RAD23B PE=1 SV=1	0	8.656	5	1	1	1	1	409	43.1	4.84	4.31	1	0				High
P36957	FALSE	High	IsMasterProtein	Dihydrolipoyllysine-residue succinyltransferase component of 2-oxoglutarate dehydrogenase complex, mitochondrial OS=Homo sapiens OX=9606 GN=DLST PE=1 SV=4	0	8.648	8	3	3	3	1	453	48.7	8.95	6.53	3	0				High
P25789	FALSE	High	IsMasterProtein	Proteasome subunit alpha type-4 OS=Homo sapiens OX=9606 GN=PSMA4 PE=1 SV=1	0	8.511	17	5	5	5	1	261	29.5	7.72	6.5	5	0	100	43745020	43745020	High
O00233	FALSE	High	IsMasterProtein	26S proteasome non-ATPase regulatory subunit 9 OS=Homo sapiens OX=9606 GN=PSMD9 PE=1 SV=3	0	8.443	15	3	3	3	1	223	24.7	6.95	6.42	3	0	100	3.25466e+06	3.25466e+06	High
O60763	FALSE	High	IsMasterProtein	General vesicular transport factor p115 OS=Homo sapiens OX=9606 GN=USO1 PE=1 SV=2	0	8.385	2	1	1	1	1	962	107.8	4.91	3.37	1	0				High
P25787	FALSE	High	IsMasterProtein	Proteasome subunit alpha type-2 OS=Homo sapiens OX=9606 GN=PSMA2 PE=1 SV=2	0	8.377	18	3	3	3	1	234	25.9	7.43	6.15	3	0				High
P06748	FALSE	High	IsMasterProtein	Nucleophosmin OS=Homo sapiens OX=9606 GN=NPM1 PE=1 SV=2	0	8.37	9	3	5	3	1	294	32.6	4.78	12.1	3	0	100	33803497	33803497	High
Q32Q14	FALSE	High	IsMasterProtein	NDUFA7 protein (Fragment) OS=Homo sapiens OX=9606 GN=NDUFA7 PE=2 SV=1	0	8.319	24	2	2	2	1	121	13.5	10.4	3.36	2	0	100	1.96767e+06	1.96767e+06	High
P31942	FALSE	High	IsMasterProtein	Heterogeneous nuclear ribonucleoprotein H3 OS=Homo sapiens OX=9606 GN=HNRNPH3 PE=1 SV=2	0	8.317	10	3	3	2	1	346	36.9	6.87	6.87	3	0	100	2.49813e+06	2.49813e+06	High
A0A024RDF3	FALSE	High	IsMasterProtein	Heterogeneous nuclear ribonucleoprotein D (AU-rich element RNA binding protein 1, 37kDa), isoform CRA_d OS=Homo sapiens OX=9606 GN=HNRPD PE=4 SV=1	0	8.289	12	4	5	2	1	355	38.4	7.81	8.64	4	1	100	10071387	10071387	High
O00743	FALSE	High	IsMasterProtein	Serine/threonine-protein phosphatase 6 catalytic subunit OS=Homo sapiens OX=9606 GN=PPP6C PE=1 SV=1	0	8.288	10	3	3	3	1	305	35.1	5.69	7.67	3	0	100	1.95044e+06	1.95044e+06	High
B4DR52	FALSE	High	IsMasterProtein	Histone H2B OS=Homo sapiens OX=9606 PE=2 SV=1	0	8.241	22	4	4	1	1	166	18	10.32	7.74	4	0	100	10031620	10031620	High
Q93008	FALSE	High	IsMasterProtein	Probable ubiquitin carboxyl-terminal hydrolase FAF-X OS=Homo sapiens OX=9606 GN=USP9X PE=1 SV=3	0	8.236	1	3	3	3	1	2570	292.1	5.8	4.15	3	0	100	720084	720084	High
A0A384N6A4	FALSE	High	IsMasterProtein	Epididymis secretory sperm binding protein OS=Homo sapiens OX=9606 PE=2 SV=1	0	8.226	31	3	3	3	1	102	10.9	8.92	6.64	3	0	100	1.47093e+06	1.47093e+06	High
Q96CS3	FALSE	High	IsMasterProtein	FAS-associated factor 2 OS=Homo sapiens OX=9606 GN=FAF2 PE=1 SV=2	0	8.223	4	1	1	1	1	445	52.6	5.62	3.47	1	0				High
P36542	FALSE	High	IsMasterProtein	ATP synthase subunit gamma, mitochondrial OS=Homo sapiens OX=9606 GN=ATP5F1C PE=1 SV=1	0	8.217	8	2	2	2	1	298	33	9.22	5.5	2	0	100	2.44021e+06	2.44021e+06	High
P37802	FALSE	High	IsMasterProtein	Transgelin-2 OS=Homo sapiens OX=9606 GN=TAGLN2 PE=1 SV=3	0	8.144	9	1	1	1	1	199	22.4	8.25	3.21	1	0	100	7.98542e+06	7.98542e+06	High
Q5JR94	FALSE	High	IsMasterProtein	40S ribosomal protein S8 OS=Homo sapiens OX=9606 GN=RPS8 PE=2 SV=1	0	8.106	18	3	3	3	1	208	24.2	10.32	6.36	3	0	100	6.9117e+06	6.9117e+06	High
J3QQ67	FALSE	High	IsMasterProtein	60S ribosomal protein L18 (Fragment) OS=Homo sapiens OX=9606 GN=RPL18 PE=1 SV=1	0	8.073	19	3	3	3	1	190	21.8	11.72	6.86	3	0	100	10743543	10743543	High
Q5W0B1	FALSE	High	IsMasterProtein	RING finger protein 219 OS=Homo sapiens OX=9606 GN=RNF219 PE=1 SV=1	0	8.031	5	3	3	3	1	726	81.1	5.72	6.95	3	0	100	13647754	13647754	High
P53621	FALSE	High	IsMasterProtein	Coatomer subunit alpha OS=Homo sapiens OX=9606 GN=COPA PE=1 SV=2	0	8.027	4	4	4	4	1	1224	138.3	7.66	8.67	4	0	100	433763	433763	High
O75489	FALSE	High	IsMasterProtein	NADH dehydrogenase [ubiquinone] iron-sulfur protein 3, mitochondrial OS=Homo sapiens OX=9606 GN=NDUFS3 PE=1 SV=1	0	7.996	13	3	3	3	1	264	30.2	7.5	5.06	3	0	100	7.08726e+06	7.08726e+06	High
B3KM36	FALSE	High	IsMasterProtein	cDNA FLJ10153 fis, clone HEMBA1003417, highly similar to BAG family molecular chaperone regulator 2 OS=Homo sapiens OX=9606 PE=2 SV=1	0	7.956	18	4	4	4	1	211	23.7	6.7	6.62	4	0	100	1.03736e+07	1.03736e+07	High
Q14444	FALSE	High	IsMasterProtein	Caprin-1 OS=Homo sapiens OX=9606 GN=CAPRIN1 PE=1 SV=2	0	7.942	3	2	2	2	1	709	78.3	5.25	5.04	2	0	100	8.38467e+06	8.38467e+06	High
P54105	FALSE	High	IsMasterProtein	Methylosome subunit pICln OS=Homo sapiens OX=9606 GN=CLNS1A PE=1 SV=1	0	7.908	11	2	2	2	1	237	26.2	4.11	5.86	2	0	100	5.2772e+06	5.2772e+06	High
O00425	FALSE	High	IsMasterProtein	Insulin-like growth factor 2 mRNA-binding protein 3 OS=Homo sapiens OX=9606 GN=IGF2BP3 PE=1 SV=2	0	7.904	6	3	3	1	1	579	63.7	8.87	6.85	3	0				High
B2R665	FALSE	High	IsMasterProtein	cDNA, FLJ92810, highly similar to Homo sapiens protein phosphatase 1G (formerly 2C), magnesium-dependent, gamma isoform (PPM1G), mRNA OS=Homo sapiens OX=9606 PE=2 SV=1	0	7.853	7	4	4	4	1	546	59.2	4.36	6.23	4	0				High
Q4LE58	FALSE	High	IsMasterProtein	eIF4G1 variant protein (Fragment) OS=Homo sapiens OX=9606 GN=EIF4G1 variant protein PE=2 SV=1	0	7.818	2	3	3	3	1	1624	178	5.31	3.11	3	0	100	1.69005e+07	1.69005e+07	High
P42677	FALSE	High	IsMasterProtein	40S ribosomal protein S27 OS=Homo sapiens OX=9606 GN=RPS27 PE=1 SV=3	0	7.796	24	3	3	3	1	84	9.5	9.45	7.66	3	0	100	1.25558e+07	1.25558e+07	High
Q59ER5	FALSE	High	IsMasterProtein	WD repeat-containing protein 1 isoform 1 variant (Fragment) OS=Homo sapiens OX=9606 PE=2 SV=1	0	7.781	7	5	5	5	1	624	68.1	7.23	2.73	5	0	100	2.94811e+06	2.94811e+06	High
B3KNB4	FALSE	High	IsMasterProtein	cDNA FLJ14168 fis, clone NT2RP2001440, highly similar to 14-3-3 protein gamma OS=Homo sapiens OX=9606 PE=2 SV=1	0	7.718	20	5	5	2	1	247	28.2	4.89	1.71	5	0	100	5.95502e+06	5.95502e+06	High
A8K3A8	FALSE	High	IsMasterProtein	cDNA FLJ75085, highly similar to Homo sapiens glutaminyl-tRNA synthetase (QARS), mRNA OS=Homo sapiens OX=9606 PE=2 SV=1	0	7.697	3	2	2	2	1	775	87.8	7.15	3.89	2	0				High
G8I2S8	FALSE	High	IsMasterProtein	Uncharacterized protein OS=Homo sapiens OX=9606 PE=4 SV=1	0	7.672	9	3	3	3	1	338	40	9.51	6.99	3	0	100	3.13249e+06	3.13249e+06	High
A8K984	FALSE	High	IsMasterProtein	Structural maintenance of chromosomes protein OS=Homo sapiens OX=9606 PE=2 SV=1	0	7.666	5	5	5	5	1	1197	135.5	8.43	7.32	5	0	100	17177846	17177846	High
P62857	FALSE	High	IsMasterProtein	40S ribosomal protein S28 OS=Homo sapiens OX=9606 GN=RPS28 PE=1 SV=1	0	7.651	30	2	2	2	1	69	7.8	10.7	5.34	2	0	100	4.93722e+06	4.93722e+06	High
O95218	FALSE	High	IsMasterProtein	Zinc finger Ran-binding domain-containing protein 2 OS=Homo sapiens OX=9606 GN=ZRANB2 PE=1 SV=2	0	7.633	7	2	2	2	1	330	37.4	10.01	4.86	2	0	100	2437333	2437333	High
P05198	FALSE	High	IsMasterProtein	Eukaryotic translation initiation factor 2 subunit 1 OS=Homo sapiens OX=9606 GN=EIF2S1 PE=1 SV=3	0	7.588	13	3	3	3	1	315	36.1	5.08	6.82	3	0	100	5.30916e+06	5.30916e+06	High
Q7L2H7	FALSE	High	IsMasterProtein	Eukaryotic translation initiation factor 3 subunit M OS=Homo sapiens OX=9606 GN=EIF3M PE=1 SV=1	0	7.573	7	2	2	2	1	374	42.5	5.63	4.33	2	0				High
J3KQE5	FALSE	High	IsMasterProtein	GTP-binding nuclear protein Ran (Fragment) OS=Homo sapiens OX=9606 GN=RAN PE=1 SV=1	0	7.545	14	3	3	3	1	234	26.8	9.58	6.31	3	0	100	7.70475e+06	7.70475e+06	High
B7Z6Z4	FALSE	High	IsMasterProtein	Myosin light polypeptide 6 OS=Homo sapiens OX=9606 GN=MYL6 PE=1 SV=1	0	7.531	10	2	2	2	1	238	26.7	5.08	5.32	2	0	100	1.35996e+06	1.35996e+06	High
I3L504	FALSE	High	IsMasterProtein	Eukaryotic translation initiation factor 5A-1 OS=Homo sapiens OX=9606 GN=EIF5A PE=1 SV=1	0	7.512	13	2	2	2	1	186	20.5	5.25	5.78	2	0	100	3.56511e+06	3.56511e+06	High
P10599	FALSE	High	IsMasterProtein	Thioredoxin OS=Homo sapiens OX=9606 GN=TXN PE=1 SV=3	0	7.491	21	2	2	2	1	105	11.7	4.92	5.65	2	0	100	4.10661e+06	4.10661e+06	High
P0C0S5	FALSE	High	IsMasterProtein	Histone H2A.Z OS=Homo sapiens OX=9606 GN=H2AFZ PE=1 SV=2	0	7.488	31	4	5	2	1	128	13.5	10.58	8.69	4	2	100	9.74242e+07	9.74242e+07	High
B4DJ30	FALSE	High	IsMasterProtein	cDNA FLJ61290, highly similar to Neutral alpha-glucosidase AB OS=Homo sapiens OX=9606 PE=2 SV=1	0	7.453	3	2	2	2	1	995	112.9	6.06	6.86	2	0	100	1.58957e+06	1.58957e+06	High
P67775	FALSE	High	IsMasterProtein	Serine/threonine-protein phosphatase 2A catalytic subunit alpha isoform OS=Homo sapiens OX=9606 GN=PPP2CA PE=1 SV=1	0	7.451	10	3	3	3	1	309	35.6	5.54	2.74	3	0	100	3.53718e+06	3.53718e+06	High
P15313	FALSE	High	IsMasterProtein	V-type proton ATPase subunit B, kidney isoform OS=Homo sapiens OX=9606 GN=ATP6V1B1 PE=1 SV=3	0	7.43	4	1	1	1	1	513	56.8	5.66	4.48	1	0	100	919763	919763	High
A0A0S2Z4Z9	FALSE	High	IsMasterProtein	Non-POU domain containing octamer-binding isoform 1 (Fragment) OS=Homo sapiens OX=9606 GN=NONO PE=2 SV=1	0	7.422	7	4	4	4	1	471	54.2	8.95	6.29	4	0	100	4593493	4593493	High
Q15717	FALSE	High	IsMasterProtein	ELAV-like protein 1 OS=Homo sapiens OX=9606 GN=ELAVL1 PE=1 SV=2	0	7.414	9	3	3	3	1	326	36.1	9.17	6.84	3	0	100	4.17808e+06	4.17808e+06	High
Q9Y266	FALSE	High	IsMasterProtein	Nuclear migration protein nudC OS=Homo sapiens OX=9606 GN=NUDC PE=1 SV=1	0	7.407	10	3	3	3	1	331	38.2	5.38	4.29	3	0	100	1.01098e+07	1.01098e+07	High
B4DL07	FALSE	High	IsMasterProtein	cDNA FLJ53353, highly similar to ATP-binding cassette sub-family D member 3 OS=Homo sapiens OX=9606 PE=2 SV=1	0	7.393	3	2	2	2	1	683	78.4	9.11	5.12	2	0	100	1.13413e+06	1.13413e+06	High
A0A024RAD5	FALSE	High	IsMasterProtein	Dolichyl-diphosphooligosaccharide--protein glycosyltransferase 48 kDa subunit OS=Homo sapiens OX=9606 GN=DDOST PE=3 SV=1	0	7.371	7	3	3	3	1	456	50.7	6.4	5.26	3	0				High
Q92973	FALSE	High	IsMasterProtein	Transportin-1 OS=Homo sapiens OX=9606 GN=TNPO1 PE=1 SV=2	0	7.29	4	4	4	4	1	898	102.3	4.98	2.04	4	0				High
Q96LB3	FALSE	High	IsMasterProtein	Intraflagellar transport protein 74 homolog OS=Homo sapiens OX=9606 GN=IFT74 PE=1 SV=1	0	7.211	6	3	3	3	1	600	69.2	6	4.91	3	0	100	1.8401e+06	1.8401e+06	High
A0A3B3IT92	FALSE	High	IsMasterProtein	DNA helicase OS=Homo sapiens OX=9606 GN=MCM4 PE=1 SV=1	0	7.127	3	2	2	2	1	904	100.7	6.95	2.23	2	0				High
Q59EC0	FALSE	High	IsMasterProtein	Adenosine deaminase, RNA-specific isoform ADAR-a variant (Fragment) OS=Homo sapiens OX=9606 PE=2 SV=1	0	7.083	3	3	3	3	1	1244	137.7	8.48	6.34	3	0	100	770751	770751	High
P35606	FALSE	High	IsMasterProtein	Coatomer subunit beta' OS=Homo sapiens OX=9606 GN=COPB2 PE=1 SV=2	0	7.066	3	3	3	3	1	906	102.4	5.27	6.5	3	0	100	3.19593e+06	3.19593e+06	High
Q9Y4R8	FALSE	High	IsMasterProtein	Telomere length regulation protein TEL2 homolog OS=Homo sapiens OX=9606 GN=TELO2 PE=1 SV=2	0	7.062	3	3	3	3	1	837	91.7	5.76	6.54	3	0	100	1.1281e+06	1.1281e+06	High
A0A384N5Z8	FALSE	High	IsMasterProtein	Epididymis secretory sperm binding protein OS=Homo sapiens OX=9606 PE=2 SV=1	0	7.06	5	2	2	2	1	707	76.1	9.44	5.52	2	0	100	4421179	4421179	High
Q6NUK7	FALSE	High	IsMasterProtein	Tyrosine-protein kinase (Fragment) OS=Homo sapiens OX=9606 GN=LYN PE=2 SV=1	0	7.048	5	3	4	2	1	582	65.8	9.09	7.96	3	0				High
P35268	FALSE	High	IsMasterProtein	60S ribosomal protein L22 OS=Homo sapiens OX=9606 GN=RPL22 PE=1 SV=2	0	7.04	19	2	2	2	1	128	14.8	9.19	5.01	2	0	100	1.76309e+07	1.76309e+07	High
Q96A33	FALSE	High	IsMasterProtein	Coiled-coil domain-containing protein 47 OS=Homo sapiens OX=9606 GN=CCDC47 PE=1 SV=1	0	7.035	4	2	2	2	1	483	55.8	4.87	4.46	2	0	100	5247095	5247095	High
P32119	FALSE	High	IsMasterProtein	Peroxiredoxin-2 OS=Homo sapiens OX=9606 GN=PRDX2 PE=1 SV=5	0	7.024	15	3	3	2	1	198	21.9	5.97	4.79	3	0	100	1.41492e+06	1.41492e+06	High
B4DJQ5	FALSE	High	IsMasterProtein	cDNA FLJ59211, highly similar to Glucosidase 2 subunit beta OS=Homo sapiens OX=9606 PE=2 SV=1	0	7.01	4	2	2	2	1	535	60.1	4.42	2.88	2	0	100	1.26472e+06	1.26472e+06	High
Q59G24	FALSE	High	IsMasterProtein	Activated RNA polymerase II transcription cofactor 4 variant (Fragment) OS=Homo sapiens OX=9606 PE=2 SV=1	0	6.979	18	2	2	2	1	134	15.1	9.38	5.18	2	0	100	4.41099e+06	4.41099e+06	High
P26368	FALSE	High	IsMasterProtein	Splicing factor U2AF 65 kDa subunit OS=Homo sapiens OX=9606 GN=U2AF2 PE=1 SV=4	0	6.977	6	2	2	2	1	475	53.5	9.09	5.81	2	0				High
A0A384MDR8	FALSE	High	IsMasterProtein	Pyruvate dehydrogenase E1 component subunit beta OS=Homo sapiens OX=9606 PE=2 SV=1	0	6.973	8	3	3	3	1	359	39.2	6.65	5.8	3	0	100	1.37781e+06	1.37781e+06	High
P49792	FALSE	High	IsMasterProtein	E3 SUMO-protein ligase RanBP2 OS=Homo sapiens OX=9606 GN=RANBP2 PE=1 SV=2	0	6.953	1	2	2	2	1	3224	358	6.2	5.45	2	0	100	832522	832522	High
B2RDY9	FALSE	High	IsMasterProtein	Adenylyl cyclase-associated protein OS=Homo sapiens OX=9606 PE=2 SV=1	0	6.949	7	3	3	3	1	475	51.6	8.22	6.71	3	0				High
A0A384NL93	FALSE	High	IsMasterProtein	Epididymis secretory sperm binding protein OS=Homo sapiens OX=9606 PE=2 SV=1	0	6.89	24	3	3	3	1	129	13.7	8.81	5.47	3	0	100	9373954	9373954	High
A0A384N6C2	FALSE	High	IsMasterProtein	Inosine-5'-monophosphate dehydrogenase OS=Homo sapiens OX=9606 GN=IMPDH PE=2 SV=1	0	6.847	4	2	2	2	1	514	55.8	6.9	5	2	0				High
P62280	FALSE	High	IsMasterProtein	40S ribosomal protein S11 OS=Homo sapiens OX=9606 GN=RPS11 PE=1 SV=3	0	6.813	22	4	4	4	1	158	18.4	10.3	6.72	4	0	100	7.91e+06	7.91e+06	High
D6RER5	FALSE	High	IsMasterProtein	Septin-11 OS=Homo sapiens OX=9606 GN=SEPTIN11 PE=1 SV=1	0	6.811	6	2	2	2	1	432	49.8	6.68	4.47	2	0				High
A0A024R713	FALSE	High	IsMasterProtein	Dihydrolipoyl dehydrogenase OS=Homo sapiens OX=9606 GN=DLD PE=2 SV=1	0	6.806	5	2	2	2	1	509	54.1	7.85	4.84	2	0	100	4.03047e+06	4.03047e+06	High
P62306	FALSE	High	IsMasterProtein	Small nuclear ribonucleoprotein F OS=Homo sapiens OX=9606 GN=SNRPF PE=1 SV=1	0	6.777	24	3	3	3	1	86	9.7	4.67	5.12	3	0	100	1.09714e+06	1.09714e+06	High
P51970	FALSE	High	IsMasterProtein	NADH dehydrogenase [ubiquinone] 1 alpha subcomplex subunit 8 OS=Homo sapiens OX=9606 GN=NDUFA8 PE=1 SV=3	0	6.771	11	2	3	2	1	172	20.1	7.65	5.37	2	0	100	3269624	3269624	High
O95071	FALSE	High	IsMasterProtein	E3 ubiquitin-protein ligase UBR5 OS=Homo sapiens OX=9606 GN=UBR5 PE=1 SV=2	0	6.757	1	3	3	3	1	2799	309.2	5.85	4.59	3	0	100	988181	988181	High
A0A024R1K7	FALSE	High	IsMasterProtein	Tyrosine 3-monooxygenase/tryptophan 5-monooxygenase activation protein, eta polypeptide, isoform CRA_b OS=Homo sapiens OX=9606 GN=YWHAH PE=3 SV=1	0	6.757	14	4	4	1	1	246	28.2	4.84	3.96	4	0	100	3.18614e+06	3.18614e+06	High
Q6IPH7	FALSE	High	IsMasterProtein	RPL14 protein OS=Homo sapiens OX=9606 GN=RPL14 PE=1 SV=1	0	6.725	14	2	2	1	1	220	23.8	10.93	5.19	2	0	100	15419659	15419659	High
P34896	FALSE	High	IsMasterProtein	Serine hydroxymethyltransferase, cytosolic OS=Homo sapiens OX=9606 GN=SHMT1 PE=1 SV=1	0	6.713	7	3	3	3	1	483	53	7.71	3.99	3	0	100	152027	152027	High
P61026	FALSE	High	IsMasterProtein	Ras-related protein Rab-10 OS=Homo sapiens OX=9606 GN=RAB10 PE=1 SV=1	0	6.688	17	3	3	3	1	200	22.5	8.38	3.65	3	0	100	2.62493e+06	2.62493e+06	High
Q9Y5A9	FALSE	High	IsMasterProtein	YTH domain-containing family protein 2 OS=Homo sapiens OX=9606 GN=YTHDF2 PE=1 SV=2	0	6.675	9	5	5	5	1	579	62.3	8.79	3.67	5	0	100	10979228	10979228	High
Q16630	FALSE	High	IsMasterProtein	Cleavage and polyadenylation specificity factor subunit 6 OS=Homo sapiens OX=9606 GN=CPSF6 PE=1 SV=2	0	6.663	5	2	2	2	1	551	59.2	7.15	4.51	2	0	100	4971039	4971039	High
A0A024RC47	FALSE	High	IsMasterProtein	Zinc finger protein 24 (KOX 17), isoform CRA_b OS=Homo sapiens OX=9606 GN=ZNF24 PE=4 SV=1	0	6.639	6	2	2	2	1	368	42.1	6.21	4.4	2	0	100	1.93861e+06	1.93861e+06	High
Q15388	FALSE	High	IsMasterProtein	Mitochondrial import receptor subunit TOM20 homolog OS=Homo sapiens OX=9606 GN=TOMM20 PE=1 SV=1	0	6.627	13	2	3	2	1	145	16.3	8.6	7.53	2	0	100	7.07576e+06	7.07576e+06	High
Q5D862	FALSE	High	IsMasterProtein	Filaggrin-2 OS=Homo sapiens OX=9606 GN=FLG2 PE=1 SV=1	0	6.615	1	2	2	2	1	2391	247.9	8.31	4.63	2	0				High
P62249	FALSE	High	IsMasterProtein	40S ribosomal protein S16 OS=Homo sapiens OX=9606 GN=RPS16 PE=1 SV=2	0	6.567	18	3	3	3	1	146	16.4	10.21	6.15	3	0	100	2.08104e+06	2.08104e+06	High
P25788	FALSE	High	IsMasterProtein	Proteasome subunit alpha type-3 OS=Homo sapiens OX=9606 GN=PSMA3 PE=1 SV=2	0	6.552	13	3	3	3	1	255	28.4	5.33	4.12	3	0				High
B0YIW6	FALSE	High	IsMasterProtein	Archain 1, isoform CRA_a OS=Homo sapiens OX=9606 GN=ARCN1 PE=1 SV=1	0	6.531	7	4	4	4	1	552	61.6	5.85	4.36	4	0				High
M0QZM1	FALSE	High	IsMasterProtein	Heterogeneous nuclear ribonucleoprotein M (Fragment) OS=Homo sapiens OX=9606 GN=HNRNPM PE=1 SV=1	0	6.522	8	3	3	1	1	383	40	6.73	6.84	3	0	100	1.90924e+06	1.90924e+06	High
B2RDP6	FALSE	High	IsMasterProtein	cDNA, FLJ96709, highly similar to Homo sapiens glutamate rich WD repeat protein GRWD (GRWD), mRNA OS=Homo sapiens OX=9606 PE=2 SV=1	0	6.517	5	2	2	2	1	446	49.4	4.92	3.02	2	0				High
E7EPT4	FALSE	High	IsMasterProtein	NADH dehydrogenase [ubiquinone] flavoprotein 2, mitochondrial OS=Homo sapiens OX=9606 GN=NDUFV2 PE=1 SV=1	0	6.513	9	2	2	2	1	252	27.9	8	2.62	2	0	100	11679786	11679786	High
B7Z6Q5	FALSE	High	IsMasterProtein	Beta-galactosidase OS=Homo sapiens OX=9606 PE=2 SV=1	0	6.509	3	2	2	2	1	725	81.8	7.94	2.79	2	0	100	936209	936209	High
A8K566	FALSE	High	IsMasterProtein	cDNA FLJ78246, highly similar to Homo sapiens splicing factor 3a, subunit 3, 60kDa (SF3A3), mRNA OS=Homo sapiens OX=9606 PE=2 SV=1	0	6.484	5	2	2	2	1	501	58.8	5.43	4.59	2	0	100	1.03576e+06	1.03576e+06	High
P54136	FALSE	High	IsMasterProtein	Arginine--tRNA ligase, cytoplasmic OS=Homo sapiens OX=9606 GN=RARS PE=1 SV=2	0	6.474	6	3	3	3	1	660	75.3	6.68	6.34	3	0	100	787596	787596	High
A0A024QZU1	FALSE	High	IsMasterProtein	Eukaryotic translation initiation factor 2-alpha kinase 1, isoform CRA_a OS=Homo sapiens OX=9606 GN=EIF2AK1 PE=4 SV=1	0	6.44	5	3	3	3	1	630	71.1	5.99	6.49	3	0	100	1.68873e+06	1.68873e+06	High
A0A140VK46	FALSE	High	IsMasterProtein	Proteasome subunit beta OS=Homo sapiens OX=9606 PE=2 SV=1	0	6.439	16	4	4	4	1	264	29.2	5.97	7.75	4	0	100	8.78296e+06	8.78296e+06	High
A2A2Q9	FALSE	High	IsMasterProtein	Protein AAR2 homolog OS=Homo sapiens OX=9606 GN=AAR2 PE=1 SV=1	0	6.432	6	2	2	2	1	398	45	7.46	3.05	2	0				High
P25685	FALSE	High	IsMasterProtein	DnaJ homolog subfamily B member 1 OS=Homo sapiens OX=9606 GN=DNAJB1 PE=1 SV=4	0	6.414	7	2	2	2	1	340	38	8.63	4.8	2	0	100	1.41521e+06	1.41521e+06	High
J3QRS3	FALSE	High	IsMasterProtein	Myosin regulatory light chain 12A OS=Homo sapiens OX=9606 GN=MYL12A PE=1 SV=1	0	6.396	12	2	2	2	1	177	20.4	4.75	4.83	2	0	100	3.59601e+06	3.59601e+06	High
Q9UHD9	FALSE	High	IsMasterProtein	Ubiquilin-2 OS=Homo sapiens OX=9606 GN=UBQLN2 PE=1 SV=2	0	6.32	3	1	1	1	1	624	65.7	5.22	3.83	1	0				High
Q5VU08	FALSE	High	IsMasterProtein	Adducin 3 (Gamma), isoform CRA_a OS=Homo sapiens OX=9606 GN=ADD3 PE=2 SV=1	0	6.319	4	2	2	2	1	706	79.1	6.32	4.2	2	0	100	2510611	2510611	High
Q6P2Q9	FALSE	High	IsMasterProtein	Pre-mRNA-processing-splicing factor 8 OS=Homo sapiens OX=9606 GN=PRPF8 PE=1 SV=2	0	6.303	1	3	3	3	1	2335	273.4	8.84	3.78	3	0				High
B7Z6M0	FALSE	High	IsMasterProtein	Peptidylprolyl isomerase OS=Homo sapiens OX=9606 PE=2 SV=1	0	6.256	4	1	1	1	1	441	47.1	4.94	3.53	1	0				High
B7ZMF2	FALSE	High	IsMasterProtein	Fanconi anemia, complementation group I OS=Homo sapiens OX=9606 GN=FANCI PE=2 SV=1	0	6.252	3	4	4	3	1	1328	149.2	6.74	3.66	4	0	100	705287	705287	High
P51571	FALSE	High	IsMasterProtein	Translocon-associated protein subunit delta OS=Homo sapiens OX=9606 GN=SSR4 PE=1 SV=1	0	6.231	12	2	2	2	1	173	19	6.15	4.49	2	0	100	2.98021e+06	2.98021e+06	High
B5BUB1	FALSE	High	IsMasterProtein	RuvB-like helicase (Fragment) OS=Homo sapiens OX=9606 GN=RUVBL1 PE=2 SV=1	0	6.202	3	1	1	1	1	456	50.2	6.42	3.9	1	0	100	2.59968e+06	2.59968e+06	High
Q9Y5Q8	FALSE	High	IsMasterProtein	General transcription factor 3C polypeptide 5 OS=Homo sapiens OX=9606 GN=GTF3C5 PE=1 SV=2	0	6.197	5	2	2	2	1	519	59.5	6.9	4.11	2	0				High
Q96BD5	FALSE	High	IsMasterProtein	PHD finger protein 21A OS=Homo sapiens OX=9606 GN=PHF21A PE=1 SV=1	0	6.163	5	2	2	2	1	680	74.8	9.45	2.75	2	0	100	3.155e+06	3.155e+06	High
H0Y368	FALSE	High	IsMasterProtein	Dolichol-phosphate mannosyltransferase subunit 1 (Fragment) OS=Homo sapiens OX=9606 GN=DPM1 PE=1 SV=1	0	6.145	9	3	3	3	1	295	33.3	9.14	5.13	3	0	100	5206956	5206956	High
Q9UNL2	FALSE	High	IsMasterProtein	Translocon-associated protein subunit gamma OS=Homo sapiens OX=9606 GN=SSR3 PE=1 SV=1	0	6.136	8	1	1	1	1	185	21.1	9.61	4.05	1	0	100	1.41172e+06	1.41172e+06	High
A0A0G2JPP5	FALSE	High	IsMasterProtein	Protein scribble homolog OS=Homo sapiens OX=9606 GN=SCRIB PE=1 SV=1	0	6.123	2	3	3	3	1	1655	177.6	5.1	3.52	3	0				High
A0A075B6S2	FALSE	High	IsMasterProtein	Immunoglobulin kappa variable 2D-29 OS=Homo sapiens OX=9606 GN=IGKV2D-29 PE=3 SV=1	0	6.084	17	2	2	2	1	120	13.1	7.12	5.23	2	0	100	20271332	20271332	High
A0A024R572	FALSE	High	IsMasterProtein	Splicing factor 1, isoform CRA_h OS=Homo sapiens OX=9606 GN=SF1 PE=4 SV=1	0	6.082	4	2	2	2	1	639	68.3	8.98	4.45	2	0	100	1.19067e+06	1.19067e+06	High
J3KQN4	FALSE	High	IsMasterProtein	60S ribosomal protein L36a OS=Homo sapiens OX=9606 GN=RPL36A PE=1 SV=1	0	6.078	15	2	2	2	1	142	16.4	10.43	4.08	2	0	100	1.26905e+06	1.26905e+06	High
K7ES00	FALSE	High	IsMasterProtein	Histone H3.3 (Fragment) OS=Homo sapiens OX=9606 GN=H3F3B PE=1 SV=1	0	6.076	23	4	5	4	1	151	16.6	11.84	10.8	4	0	100	86010571	86010571	High
Q92618	FALSE	High	IsMasterProtein	Zinc finger protein 516 OS=Homo sapiens OX=9606 GN=ZNF516 PE=1 SV=1	0	6.073	2	1	1	1	1	1163	124.2	8.72	2.41	1	0				High
B7Z809	FALSE	High	IsMasterProtein	cDNA FLJ56016, highly similar to C-1-tetrahydrofolate synthase, cytoplasmic OS=Homo sapiens OX=9606 PE=2 SV=1	0	6.058	4	4	4	4	1	1020	110.4	8.56	2.6	4	0	100	1.55973e+06	1.55973e+06	High
P62314	FALSE	High	IsMasterProtein	Small nuclear ribonucleoprotein Sm D1 OS=Homo sapiens OX=9606 GN=SNRPD1 PE=1 SV=1	0	6.05	11	1	1	1	1	119	13.3	11.56	3.92	1	0				High
P30876	FALSE	High	IsMasterProtein	DNA-directed RNA polymerase II subunit RPB2 OS=Homo sapiens OX=9606 GN=POLR2B PE=1 SV=1	0	6.04	3	2	2	2	1	1174	133.8	6.87	2.41	2	0				High
A0A024R1K8	FALSE	High	IsMasterProtein	Splicing factor 3a, subunit 1, 120kDa, isoform CRA_a OS=Homo sapiens OX=9606 GN=SF3A1 PE=4 SV=1	0	6.025	8	5	5	5	1	793	88.8	5.22	2.6	5	0	100	1391332	1391332	High
B3KTJ9	FALSE	High	IsMasterProtein	cDNA FLJ38393 fis, clone FEBRA2007212 OS=Homo sapiens OX=9606 PE=2 SV=1	0	5.973	3	3	3	3	1	923	102.9	5.22	4.79	3	0	100	2.15567e+06	2.15567e+06	High
Q59FI4	FALSE	High	IsMasterProtein	Importin 4 variant (Fragment) OS=Homo sapiens OX=9606 PE=2 SV=1	0	5.963	2	2	2	2	1	1264	138.1	5.25	4.96	2	0				High
H3BNX8	FALSE	High	IsMasterProtein	Cytochrome c oxidase subunit 5A, mitochondrial OS=Homo sapiens OX=9606 GN=COX5A PE=1 SV=1	0	5.96	20	3	3	3	1	153	17.2	6	6.99	3	0	100	1.03612e+07	1.03612e+07	High
P20618	FALSE	High	IsMasterProtein	Proteasome subunit beta type-1 OS=Homo sapiens OX=9606 GN=PSMB1 PE=1 SV=2	0	5.938	14	3	3	3	1	241	26.5	8.13	5.38	3	0	100	2.04018e+06	2.04018e+06	High
P26373	FALSE	High	IsMasterProtein	60S ribosomal protein L13 OS=Homo sapiens OX=9606 GN=RPL13 PE=1 SV=4	0	5.916	12	3	3	3	1	211	24.2	11.65	4.39	3	0	100	2804532	2804532	High
Q12904	FALSE	High	IsMasterProtein	Aminoacyl tRNA synthase complex-interacting multifunctional protein 1 OS=Homo sapiens OX=9606 GN=AIMP1 PE=1 SV=2	0	5.902	11	3	3	3	1	312	34.3	8.43	6.74	3	0	100	4.58152e+06	4.58152e+06	High
Q9BRP8	FALSE	High	IsMasterProtein	Partner of Y14 and mago OS=Homo sapiens OX=9606 GN=PYM1 PE=1 SV=1	0	5.896	9	1	1	1	1	204	22.6	9.45	3.14	1	0				High
B2R4D8	FALSE	High	IsMasterProtein	60S ribosomal protein L27 OS=Homo sapiens OX=9606 PE=2 SV=1	0	5.856	19	3	3	3	1	136	15.8	10.56	6.93	3	0	100	8252557	8252557	High
A8K486	FALSE	High	IsMasterProtein	Peptidyl-prolyl cis-trans isomerase OS=Homo sapiens OX=9606 PE=2 SV=1	0	5.811	11	2	2	2	1	165	18	6.9	3.59	2	0	100	924297	924297	High
F8W930	FALSE	High	IsMasterProtein	Insulin-like growth factor 2 mRNA-binding protein 2 OS=Homo sapiens OX=9606 GN=IGF2BP2 PE=1 SV=1	0	5.773	4	2	2	1	1	605	66.7	8.46	4.39	2	0				High
P29401	FALSE	High	IsMasterProtein	Transketolase OS=Homo sapiens OX=9606 GN=TKT PE=1 SV=3	0	5.706	6	3	3	3	1	623	67.8	7.66	2.12	3	0				High
O14979	FALSE	High	IsMasterProtein	Heterogeneous nuclear ribonucleoprotein D-like OS=Homo sapiens OX=9606 GN=HNRNPDL PE=1 SV=3	0	5.694	6	3	4	1	1	420	46.4	9.57	6.47	3	0				High
Q5H9N4	FALSE	High	IsMasterProtein	Uncharacterized protein DKFZp686L20222 OS=Homo sapiens OX=9606 GN=DKFZp686L20222 PE=3 SV=1	0	5.694	11	3	4	2	1	303	34.8	8.95	4.27	3	0	100	5979875	5979875	High
O75643	FALSE	High	IsMasterProtein	U5 small nuclear ribonucleoprotein 200 kDa helicase OS=Homo sapiens OX=9606 GN=SNRNP200 PE=1 SV=2	0	5.665	1	3	3	3	1	2136	244.4	6.06	5.95	3	0	100	610917	610917	High
P61513	FALSE	High	IsMasterProtein	60S ribosomal protein L37a OS=Homo sapiens OX=9606 GN=RPL37A PE=1 SV=2	0	5.597	20	1	1	1	1	92	10.3	10.43	3.25	1	0	100	1.44792e+06	1.44792e+06	High
C9JEH3	FALSE	High	IsMasterProtein	Angio-associated migratory cell protein OS=Homo sapiens OX=9606 GN=AAMP PE=1 SV=1	0	5.575	3	1	1	1	1	435	46.8	4.42	3.19	1	0				High
Q05D08	FALSE	High	IsMasterProtein	PA2G4 protein (Fragment) OS=Homo sapiens OX=9606 GN=PA2G4 PE=2 SV=1	0	5.571	6	2	2	2	1	406	45.1	8.95	2.16	2	0	100	2.15754e+06	2.15754e+06	High
A0A024RAM4	FALSE	High	IsMasterProtein	Microtubule-associated protein 1B, isoform CRA_b OS=Homo sapiens OX=9606 GN=MAP1B PE=4 SV=1	0	5.563	1	2	2	2	1	2468	270.5	4.81	3.87	2	0	100	609538	609538	High
Q59HH3	FALSE	High	IsMasterProtein	Trifunctional purine biosynthetic protein adenosine-3 (Fragment) OS=Homo sapiens OX=9606 PE=2 SV=1	0	5.551	2	3	3	3	1	1046	112.1	7.36	4.44	3	0				High
P62913	FALSE	High	IsMasterProtein	60S ribosomal protein L11 OS=Homo sapiens OX=9606 GN=RPL11 PE=1 SV=2	0	5.55	12	2	2	2	1	178	20.2	9.6	3.51	2	0	100	11567288	11567288	High
Q15046	FALSE	High	IsMasterProtein	Lysine--tRNA ligase OS=Homo sapiens OX=9606 GN=KARS PE=1 SV=3	0	5.548	6	3	3	3	1	597	68	6.35	2.09	3	0	100	533869	533869	High
O15173	FALSE	High	IsMasterProtein	Membrane-associated progesterone receptor component 2 OS=Homo sapiens OX=9606 GN=PGRMC2 PE=1 SV=1	0	5.535	9	1	1	1	1	223	23.8	4.88	3.61	1	0				High
B5BU24	FALSE	High	IsMasterProtein	14-3-3 protein beta/alpha OS=Homo sapiens OX=9606 GN=YWHAB PE=2 SV=1	0	5.522	16	4	4	1	1	246	28.1	4.83	1.71	4	0				High
P52434	FALSE	High	IsMasterProtein	DNA-directed RNA polymerases I, II, and III subunit RPABC3 OS=Homo sapiens OX=9606 GN=POLR2H PE=1 SV=4	0	5.516	9	1	1	1	1	150	17.1	4.68	3.06	1	0				High
B4DR61	FALSE	High	IsMasterProtein	Protein transport protein Sec61 subunit alpha isoform 1 OS=Homo sapiens OX=9606 GN=SEC61A1 PE=1 SV=1	0	5.457	4	2	2	2	1	482	52.9	8.24	4.34	2	0	100	8.87328e+06	8.87328e+06	High
Q15386	FALSE	High	IsMasterProtein	Ubiquitin-protein ligase E3C OS=Homo sapiens OX=9606 GN=UBE3C PE=1 SV=3	0	5.438	3	2	2	2	1	1083	123.8	6.71	4.97	2	0				High
Q59GK9	FALSE	High	IsMasterProtein	Ribosomal protein L21 variant (Fragment) OS=Homo sapiens OX=9606 PE=2 SV=1	0	5.422	9	1	1	1	1	163	18.9	10.54	3.56	1	0				High
A0A024R0E2	FALSE	High	IsMasterProtein	Cold shock domain containing E1, RNA-binding, isoform CRA_a OS=Homo sapiens OX=9606 GN=CSDE1 PE=4 SV=1	0	5.414	4	3	3	3	1	798	88.8	6.25	5.07	3	0				High
Q01650	FALSE	High	IsMasterProtein	Large neutral amino acids transporter small subunit 1 OS=Homo sapiens OX=9606 GN=SLC7A5 PE=1 SV=2	0	5.367	3	1	1	1	1	507	55	7.72	3.49	1	0				High
O95983	FALSE	High	IsMasterProtein	Methyl-CpG-binding domain protein 3 OS=Homo sapiens OX=9606 GN=MBD3 PE=1 SV=1	0	5.355	8	2	2	2	1	291	32.8	5.34	4.18	2	0				High
Q86Y56	FALSE	High	IsMasterProtein	Dynein assembly factor 5, axonemal OS=Homo sapiens OX=9606 GN=DNAAF5 PE=1 SV=4	0	5.336	2	1	1	1	1	855	93.5	6.42	3.66	1	0				High
A0A024R1X8	FALSE	High	IsMasterProtein	Junction plakoglobin, isoform CRA_a OS=Homo sapiens OX=9606 GN=JUP PE=4 SV=1	0	5.33	2	1	1	1	1	745	81.7	6.14	2.89	1	0	100	668711	668711	High
B7ZLW8	FALSE	High	IsMasterProtein	Methionine synthase OS=Homo sapiens OX=9606 GN=MTR PE=2 SV=1	0	5.31	2	2	2	2	1	1265	140.5	5.55	3.94	2	0				High
P62851	FALSE	High	IsMasterProtein	40S ribosomal protein S25 OS=Homo sapiens OX=9606 GN=RPS25 PE=1 SV=1	0	5.296	14	2	2	2	1	125	13.7	10.11	5.14	2	0	100	7908004	7908004	High
P54709	FALSE	High	IsMasterProtein	Sodium/potassium-transporting ATPase subunit beta-3 OS=Homo sapiens OX=9606 GN=ATP1B3 PE=1 SV=1	0	5.289	9	2	2	2	1	279	31.5	8.35	2.22	2	0	100	1.26494e+06	1.26494e+06	High
F8W727	FALSE	High	IsMasterProtein	60S ribosomal protein L32 OS=Homo sapiens OX=9606 GN=RPL32 PE=1 SV=1	0	5.286	8	1	1	1	1	153	18	10.59	2.87	1	0	100	1.14945e+06	1.14945e+06	High
Q9BVT8	FALSE	High	IsMasterProtein	Transmembrane and ubiquitin-like domain-containing protein 1 OS=Homo sapiens OX=9606 GN=TMUB1 PE=1 SV=1	0	5.251	9	2	2	2	1	246	26.2	5.72	4.22	2	0				High
B3KP90	FALSE	High	IsMasterProtein	cDNA FLJ31447 fis, clone NT2NE2000913, highly similar to Protein phosphatase 2C isoform beta OS=Homo sapiens OX=9606 PE=2 SV=1	0	5.219	5	2	2	2	1	479	52.7	5.05	4.82	2	0	100	1.05135e+06	1.05135e+06	High
A0A024R3W7	FALSE	High	IsMasterProtein	Eukaryotic translation elongation factor 1 beta 2, isoform CRA_a OS=Homo sapiens OX=9606 GN=EEF1B2 PE=3 SV=1	0	5.175	12	3	3	3	1	225	24.7	4.67	3.46	3	0	100	1.11784e+07	1.11784e+07	High
B2RBA6	FALSE	High	IsMasterProtein	DNA replication licensing factor MCM7 OS=Homo sapiens OX=9606 GN=MCM7 PE=2 SV=1	0	5.156	4	3	3	3	1	719	81.2	6.46	4.47	3	0				High
O14548	FALSE	High	IsMasterProtein	Cytochrome c oxidase subunit 7A-related protein, mitochondrial OS=Homo sapiens OX=9606 GN=COX7A2L PE=1 SV=2	0	5.118	11	1	1	1	1	114	12.6	9.42	2.33	1	0				High
P62906	FALSE	High	IsMasterProtein	60S ribosomal protein L10a OS=Homo sapiens OX=9606 GN=RPL10A PE=1 SV=2	0	5.111	10	3	3	3	1	217	24.8	9.94	4.22	3	0	100	9.78577e+06	9.78577e+06	High
B2R802	FALSE	High	IsMasterProtein	cDNA, FLJ93681, highly similar to Homo sapiens small nuclear ribonucleoprotein polypeptide A (SNRPA), mRNA OS=Homo sapiens OX=9606 PE=2 SV=1	0	5.094	9	3	3	3	1	282	31.3	9.86	6.39	3	0	100	1.57876e+06	1.57876e+06	High
A0A0S2Z4J1	FALSE	High	IsMasterProtein	Epididymis secretory sperm binding protein (Fragment) OS=Homo sapiens OX=9606 GN=HSD17B4 PE=2 SV=1	0	5.055	3	2	2	2	1	736	79.6	8.84	3.84	2	0	100	19796194	19796194	High
Q9H992	FALSE	High	IsMasterProtein	E3 ubiquitin-protein ligase MARCH7 OS=Homo sapiens OX=9606 GN=MARCH7 PE=1 SV=1	0	5.043	4	2	2	2	1	704	78	6.77	4.12	2	0				High
Q9NS69	FALSE	High	IsMasterProtein	Mitochondrial import receptor subunit TOM22 homolog OS=Homo sapiens OX=9606 GN=TOMM22 PE=1 SV=3	0	4.991	25	2	2	2	1	142	15.5	4.34	5.17	2	0	100	1.87446e+06	1.87446e+06	High
Q5T1Z8	FALSE	High	IsMasterProtein	Pumilio homolog 1 OS=Homo sapiens OX=9606 GN=PUM1 PE=1 SV=1	0	4.981	3	3	3	3	1	1224	130	6.9	1.98	3	0	100	3.17288e+06	3.17288e+06	High
A0A2Y9D025	FALSE	High	IsMasterProtein	NADH dehydrogenase [ubiquinone] 1 alpha subcomplex subunit 6 OS=Homo sapiens OX=9606 GN=NDUFA6 PE=1 SV=1	0	4.966	12	2	2	2	1	154	17.9	10.14	4.51	2	0	100	1.25647e+06	1.25647e+06	High
H3BS72	FALSE	High	IsMasterProtein	Very-long-chain (3R)-3-hydroxyacyl-CoA dehydratase OS=Homo sapiens OX=9606 GN=HACD3 PE=1 SV=1	0	4.965	4	1	1	1	1	400	47.1	8.85	3.14	1	0	100	4.3532e+06	4.3532e+06	High
Q53HG1	FALSE	High	IsMasterProtein	NADH dehydrogenase [ubiquinone] 1 alpha subcomplex subunit 12 (Fragment) OS=Homo sapiens OX=9606 PE=2 SV=1	0	4.956	20	2	2	2	1	146	17.2	9.63	2.02	2	0	100	4.1039e+06	4.1039e+06	High
P54886	FALSE	High	IsMasterProtein	Delta-1-pyrroline-5-carboxylate synthase OS=Homo sapiens OX=9606 GN=ALDH18A1 PE=1 SV=2	0	4.951	3	2	2	2	1	795	87.2	7.12	3.28	2	0	100	2.54076e+06	2.54076e+06	High
P61962	FALSE	High	IsMasterProtein	DDB1- and CUL4-associated factor 7 OS=Homo sapiens OX=9606 GN=DCAF7 PE=1 SV=1	0	4.95	6	2	2	2	1	342	38.9	5.52	2.48	2	0	100	812913	812913	High
Q9UDW1	FALSE	High	IsMasterProtein	Cytochrome b-c1 complex subunit 9 OS=Homo sapiens OX=9606 GN=UQCR10 PE=1 SV=3	0	4.938	38	2	2	2	1	63	7.3	9.47	3.94	2	0	100	1.72888e+06	1.72888e+06	High
Q9Y5L4	FALSE	High	IsMasterProtein	Mitochondrial import inner membrane translocase subunit Tim13 OS=Homo sapiens OX=9606 GN=TIMM13 PE=1 SV=1	0	4.933	15	1	1	1	1	95	10.5	8.18	2.85	1	0	100	3.65112e+06	3.65112e+06	High
H3BNC9	FALSE	High	IsMasterProtein	Uncharacterized protein OS=Homo sapiens OX=9606 PE=3 SV=2	0	4.922	4	2	2	2	1	584	64.5	8.78	4.35	2	0	100	2.68209e+06	2.68209e+06	High
A6NEM2	FALSE	High	IsMasterProtein	Host cell factor 1 OS=Homo sapiens OX=9606 GN=HCFC1 PE=1 SV=2	0	4.908	1	2	2	2	1	2080	213.3	7.33	2.32	2	0	100	2.83986e+06	2.83986e+06	High
O75821	FALSE	High	IsMasterProtein	Eukaryotic translation initiation factor 3 subunit G OS=Homo sapiens OX=9606 GN=EIF3G PE=1 SV=2	0	4.892	8	2	2	2	1	320	35.6	6.13	2.44	2	0				High
P31153	FALSE	High	IsMasterProtein	S-adenosylmethionine synthase isoform type-2 OS=Homo sapiens OX=9606 GN=MAT2A PE=1 SV=1	0	4.889	4	1	1	1	1	395	43.6	6.48	3.21	1	0				High
Q8N684	FALSE	High	IsMasterProtein	Cleavage and polyadenylation specificity factor subunit 7 OS=Homo sapiens OX=9606 GN=CPSF7 PE=1 SV=1	0	4.871	6	3	3	3	1	471	52	8	2.54	3	0	100	2.07206e+06	2.07206e+06	High
Q6IAT9	FALSE	High	IsMasterProtein	Proteasome subunit beta OS=Homo sapiens OX=9606 GN=PSMB6 PE=2 SV=1	0	4.864	8	2	2	2	1	239	25.3	4.92	4.81	2	0	100	1.70177e+06	1.70177e+06	High
Q9P2W9	FALSE	High	IsMasterProtein	Syntaxin-18 OS=Homo sapiens OX=9606 GN=STX18 PE=1 SV=1	0	4.861	5	2	2	2	1	335	38.7	5.49	4.26	2	0				High
P55735	FALSE	High	IsMasterProtein	Protein SEC13 homolog OS=Homo sapiens OX=9606 GN=SEC13 PE=1 SV=3	0	4.853	10	3	3	3	1	322	35.5	5.48	2.64	3	0	100	3.35968e+06	3.35968e+06	High
P78527	FALSE	High	IsMasterProtein	DNA-dependent protein kinase catalytic subunit OS=Homo sapiens OX=9606 GN=PRKDC PE=1 SV=3	0	4.851	1	2	2	2	1	4128	468.8	7.12	3.53	2	0	100	782785	782785	High
B0AZQ4	FALSE	High	IsMasterProtein	Structural maintenance of chromosomes protein OS=Homo sapiens OX=9606 PE=2 SV=1	0	4.847	2	2	2	2	1	1217	141.4	7.18	2.59	2	0	100	2159959	2159959	High
A0A3B3ITT5	FALSE	High	IsMasterProtein	60S ribosomal protein L29 OS=Homo sapiens OX=9606 GN=RPL29 PE=1 SV=1	0	4.84	9	1	1	1	1	167	18.5	11.55	3.5	1	0				High
Q14008	FALSE	High	IsMasterProtein	Cytoskeleton-associated protein 5 OS=Homo sapiens OX=9606 GN=CKAP5 PE=1 SV=3	0	4.804	1	1	1	1	1	2032	225.4	7.8	2.86	1	0				High
A0A024R203	FALSE	High	IsMasterProtein	Proteasome (Prosome, macropain) activator subunit 3 (PA28 gamma Ki), isoform CRA_a OS=Homo sapiens OX=9606 GN=PSME3 PE=4 SV=1	0	4.769	9	2	2	2	1	265	30.9	6.71	5.71	2	0				High
P62070	FALSE	High	IsMasterProtein	Ras-related protein R-Ras2 OS=Homo sapiens OX=9606 GN=RRAS2 PE=1 SV=1	0	4.765	6	1	1	1	1	204	23.4	6.01	3.43	1	0	100	2.11185e+06	2.11185e+06	High
Q15182	FALSE	High	IsMasterProtein	Small nuclear ribonucleoprotein-associated protein OS=Homo sapiens OX=9606 GN=SNRPB PE=2 SV=1	0	4.762	11	3	3	3	1	285	29.7	10.07	4.51	3	0	100	3.44822e+06	3.44822e+06	High
B2R806	FALSE	High	IsMasterProtein	Eukaryotic translation initiation factor 3 subunit E OS=Homo sapiens OX=9606 GN=EIF3E PE=2 SV=1	0	4.748	4	2	2	2	1	445	52.2	6.04	4.66	2	0	100	755906	755906	High
Q12955	FALSE	High	IsMasterProtein	Ankyrin-3 OS=Homo sapiens OX=9606 GN=ANK3 PE=1 SV=3	0	4.738	0	1	1	1	1	4377	480.1	6.49	3.25	1	0				High
P60174	FALSE	High	IsMasterProtein	Triosephosphate isomerase OS=Homo sapiens OX=9606 GN=TPI1 PE=1 SV=3	0	4.729	9	2	2	2	1	286	30.8	5.92	2.34	2	0	100	148217	148217	High
A8K761	FALSE	High	IsMasterProtein	NADH dehydrogenase (Ubiquinone) 1 beta subcomplex, 10, 22kDa, isoform CRA_b OS=Homo sapiens OX=9606 GN=NDUFB10 PE=2 SV=1	0	4.711	13	2	2	2	1	172	20.8	8.48	4.21	2	0	100	3.97668e+06	3.97668e+06	High
M0QYS1	FALSE	High	IsMasterProtein	60S ribosomal protein L13a (Fragment) OS=Homo sapiens OX=9606 GN=RPL13A PE=1 SV=2	0	4.698	12	3	3	3	1	210	24.2	10.86	2.79	3	0	100	4.56812e+06	4.56812e+06	High
B3KY94	FALSE	High	IsMasterProtein	CDP-diacylglycerol--inositol 3-phosphatidyltransferase OS=Homo sapiens OX=9606 GN=CDIPT PE=1 SV=1	0	4.683	5	1	1	1	1	237	25.9	8.22	2.86	1	0				High
H0YKD8	FALSE	High	IsMasterProtein	60S ribosomal protein L28 OS=Homo sapiens OX=9606 GN=RPL28 PE=1 SV=1	0	4.669	16	3	3	3	1	170	19.1	11.46	3.93	3	0	100	3.3775e+06	3.3775e+06	High
Q9BRS2	FALSE	High	IsMasterProtein	Serine/threonine-protein kinase RIO1 OS=Homo sapiens OX=9606 GN=RIOK1 PE=1 SV=2	0	4.667	2	1	1	1	1	568	65.5	6.19	3.19	1	0	100	946008	946008	High
Q9BYN8	FALSE	High	IsMasterProtein	28S ribosomal protein S26, mitochondrial OS=Homo sapiens OX=9606 GN=MRPS26 PE=1 SV=1	0	4.656	5	1	1	1	1	205	24.2	10.39	3.54	1	0				High
A0A0S2Z4Z0	FALSE	High	IsMasterProtein	RNA binding motif protein 14 isoform 1 (Fragment) OS=Homo sapiens OX=9606 GN=RBM14 PE=2 SV=1	0	4.644	4	2	2	2	1	669	69.4	9.67	2.52	2	0				High
B4DHQ3	FALSE	High	IsMasterProtein	Phosphoserine aminotransferase OS=Homo sapiens OX=9606 PE=2 SV=1	0	4.604	5	2	2	2	1	415	45.3	9.03	4.07	2	0				High
A0A024R7U9	FALSE	High	IsMasterProtein	V-type proton ATPase subunit H OS=Homo sapiens OX=9606 GN=ATP6V1H PE=3 SV=1	0	4.571	3	1	1	1	1	483	55.8	6.48	2.46	1	0				High
O43379	FALSE	High	IsMasterProtein	WD repeat-containing protein 62 OS=Homo sapiens OX=9606 GN=WDR62 PE=1 SV=4	0	4.565	1	1	1	1	1	1518	165.8	5.91	2.84	1	0				High
O15397	FALSE	High	IsMasterProtein	Importin-8 OS=Homo sapiens OX=9606 GN=IPO8 PE=1 SV=2	0	4.485	2	2	2	1	1	1037	119.9	5.16	4.72	2	0				High
P48047	FALSE	High	IsMasterProtein	ATP synthase subunit O, mitochondrial OS=Homo sapiens OX=9606 GN=ATP5PO PE=1 SV=1	0	4.477	10	2	2	2	1	213	23.3	9.96	4.02	2	0	100	2.44338e+06	2.44338e+06	High
B2R4C0	FALSE	High	IsMasterProtein	60S ribosomal protein L18a OS=Homo sapiens OX=9606 PE=2 SV=1	0	4.47	6	1	1	1	1	176	20.7	10.71	2.97	1	0	100	2.06853e+06	2.06853e+06	High
Q13045	FALSE	High	IsMasterProtein	Protein flightless-1 homolog OS=Homo sapiens OX=9606 GN=FLII PE=1 SV=2	0	4.463	1	1	1	1	1	1269	144.7	6.05	2.56	1	0	100	3.86163e+06	3.86163e+06	High
A0A0S2Z492	FALSE	High	IsMasterProtein	DNA helicase OS=Homo sapiens OX=9606 GN=MCM3 PE=2 SV=1	0	4.462	2	2	2	2	1	833	93.7	6.38	4.36	2	0				High
E9KL48	FALSE	High	IsMasterProtein	Epididymis secretory sperm binding protein OS=Homo sapiens OX=9606 GN=GLUD1 PE=2 SV=1	0	4.43	3	1	1	1	1	558	61.4	7.8	2.93	1	0				High
Q5H9R7	FALSE	High	IsMasterProtein	Serine/threonine-protein phosphatase 6 regulatory subunit 3 OS=Homo sapiens OX=9606 GN=PPP6R3 PE=1 SV=2	0	4.426	3	2	2	2	1	873	97.6	4.6	3.62	2	0				High
Q9UBS4	FALSE	High	IsMasterProtein	DnaJ homolog subfamily B member 11 OS=Homo sapiens OX=9606 GN=DNAJB11 PE=1 SV=1	0	4.409	4	1	1	1	1	358	40.5	6.18	3.76	1	0				High
P62318	FALSE	High	IsMasterProtein	Small nuclear ribonucleoprotein Sm D3 OS=Homo sapiens OX=9606 GN=SNRPD3 PE=1 SV=1	0	4.407	8	1	1	1	1	126	13.9	10.32	3.12	1	0				High
A0A024R897	FALSE	High	IsMasterProtein	Actin-related protein 2/3 complex subunit 5 OS=Homo sapiens OX=9606 GN=ARPC5L PE=2 SV=1	0	4.402	8	1	1	1	1	153	16.9	6.6	3.35	1	0				High
P46776	FALSE	High	IsMasterProtein	60S ribosomal protein L27a OS=Homo sapiens OX=9606 GN=RPL27A PE=1 SV=2	0	4.361	13	2	2	2	1	148	16.6	11	3.04	2	0	100	6.78654e+06	6.78654e+06	High
A0A0G2JM12	FALSE	High	IsMasterProtein	Casein kinase II subunit beta OS=Homo sapiens OX=9606 GN=CSNK2B PE=1 SV=1	0	4.347	8	2	2	2	1	304	34.7	4.59	3.26	2	0	100	871348	871348	High
Q13151	FALSE	High	IsMasterProtein	Heterogeneous nuclear ribonucleoprotein A0 OS=Homo sapiens OX=9606 GN=HNRNPA0 PE=1 SV=1	0	4.346	7	3	4	1	1	305	30.8	9.29	8.31	3	0				High
D3DNI3	FALSE	High	IsMasterProtein	Profilin (Fragment) OS=Homo sapiens OX=9606 GN=PFN2 PE=3 SV=1	0	4.293	4	1	1	1	1	340	35.5	10.2	3.16	1	0				High
A0A024R6W2	FALSE	High	IsMasterProtein	Nudix (Nucleoside diphosphate linked moiety X)-type motif 21, isoform CRA_a OS=Homo sapiens OX=9606 GN=NUDT21 PE=4 SV=1	0	4.291	7	1	1	1	1	227	26.2	8.82	2.42	1	0				High
B2R6F3	FALSE	High	IsMasterProtein	Epididymis secretory sperm binding protein OS=Homo sapiens OX=9606 GN=SFRS3 PE=2 SV=1	0	4.283	13	2	2	2	1	164	19.3	11.65	4.4	2	0	100	3511194	3511194	High
V9HW88	FALSE	High	IsMasterProtein	Calreticulin, isoform CRA_b OS=Homo sapiens OX=9606 GN=HEL-S-99n PE=2 SV=1	0	4.273	3	1	1	1	1	417	48.1	4.44	3.03	1	0				High
P23284	FALSE	High	IsMasterProtein	Peptidyl-prolyl cis-trans isomerase B OS=Homo sapiens OX=9606 GN=PPIB PE=1 SV=2	0	4.267	6	1	1	1	1	216	23.7	9.41	2.3	1	0	100	1.91705e+06	1.91705e+06	High
Q86U42	FALSE	High	IsMasterProtein	Polyadenylate-binding protein 2 OS=Homo sapiens OX=9606 GN=PABPN1 PE=1 SV=3	0	4.247	7	2	2	2	1	306	32.7	5.06	4.37	2	0	100	2.04185e+06	2.04185e+06	High
P46977	FALSE	High	IsMasterProtein	Dolichyl-diphosphooligosaccharide--protein glycosyltransferase subunit STT3A OS=Homo sapiens OX=9606 GN=STT3A PE=1 SV=2	0	4.245	3	2	2	2	1	705	80.5	8.07	2.3	2	0				High
F8VYN9	FALSE	High	IsMasterProtein	ADP-ribosylation factor-like protein 1 OS=Homo sapiens OX=9606 GN=ARL1 PE=1 SV=1	0	4.237	10	2	2	2	1	194	21.8	6.77	1.62	2	0				High
B3KY60	FALSE	High	IsMasterProtein	cDNA FLJ16777 fis, clone BRHIP2029567, highly similar to Cell division cycle 5-like protein OS=Homo sapiens OX=9606 PE=2 SV=1	0	4.23	3	2	2	2	1	802	92.2	8.18	3.83	2	0	100	574841	574841	High
Q92615	FALSE	High	IsMasterProtein	La-related protein 4B OS=Homo sapiens OX=9606 GN=LARP4B PE=1 SV=3	0	4.227	3	2	2	2	1	738	80.5	6.92	2.49	2	0	100	912677	912677	High
P12004	FALSE	High	IsMasterProtein	Proliferating cell nuclear antigen OS=Homo sapiens OX=9606 GN=PCNA PE=1 SV=1	0	4.21	13	3	3	3	1	261	28.8	4.69	1.63	3	0	100	3.45552e+07	3.45552e+07	High
P63220	FALSE	High	IsMasterProtein	40S ribosomal protein S21 OS=Homo sapiens OX=9606 GN=RPS21 PE=1 SV=1	0	4.197	23	2	2	2	1	83	9.1	8.5	4.45	2	0	100	6.27093e+06	6.27093e+06	High
Q6PJG6	FALSE	High	IsMasterProtein	BRCA1-associated ATM activator 1 OS=Homo sapiens OX=9606 GN=BRAT1 PE=1 SV=2	0	4.183	4	3	3	3	1	821	88.1	5.27	2.09	3	0	100	1597773	1597773	High
P51648	FALSE	High	IsMasterProtein	Aldehyde dehydrogenase family 3 member A2 OS=Homo sapiens OX=9606 GN=ALDH3A2 PE=1 SV=1	0	4.178	5	2	2	2	1	485	54.8	7.88	3.74	2	0				High
A5D8W8	FALSE	High	IsMasterProtein	Gamma-glutamyltransferase 7 OS=Homo sapiens OX=9606 GN=GGT7 PE=2 SV=1	0	4.178	2	1	1	1	1	662	70.4	5.14	2.77	1	0	100	1.06815e+06	1.06815e+06	High
A8K517	FALSE	High	IsMasterProtein	Ribosomal protein S23, isoform CRA_a OS=Homo sapiens OX=9606 GN=RPS23 PE=2 SV=1	0	4.153	8	1	1	1	1	143	15.8	10.49	3.06	1	0	100	2.45532e+06	2.45532e+06	High
P49321	FALSE	High	IsMasterProtein	Nuclear autoantigenic sperm protein OS=Homo sapiens OX=9606 GN=NASP PE=1 SV=2	0	4.113	3	2	2	2	1	788	85.2	4.3	4.15	2	0	100	1.13255e+06	1.13255e+06	High
A0A023T6R1	FALSE	High	IsMasterProtein	Mago nashi protein OS=Homo sapiens OX=9606 GN=FLJ10292 PE=2 SV=1	0	4.094	7	1	1	1	1	148	17.3	6.39	2.03	1	0				High
A8MUH2	FALSE	High	IsMasterProtein	ATP synthase-coupling factor 6, mitochondrial OS=Homo sapiens OX=9606 GN=ATP5PF PE=1 SV=1	0	4.037	16	1	1	1	1	119	13.9	9.41	2.14	1	0				High
A0A087WUW0	FALSE	High	IsMasterProtein	Protein chibby homolog 1 OS=Homo sapiens OX=9606 GN=CBY1 PE=1 SV=1	0	4.035	7	1	1	1	1	169	19.3	6.93	2.8	1	0	100	2.20589e+06	2.20589e+06	High
Q9Y5Q9	FALSE	High	IsMasterProtein	General transcription factor 3C polypeptide 3 OS=Homo sapiens OX=9606 GN=GTF3C3 PE=1 SV=1	0	4.013	3	2	2	2	1	886	101.2	5.07	1.89	2	0	100	1.41817e+06	1.41817e+06	High
P16401	FALSE	High	IsMasterProtein	Histone H1.5 OS=Homo sapiens OX=9606 GN=HIST1H1B PE=1 SV=3	0	4.012	10	2	2	2	1	226	22.6	10.92	4.19	2	0	100	1.39292e+06	1.39292e+06	High
P51572	FALSE	High	IsMasterProtein	B-cell receptor-associated protein 31 OS=Homo sapiens OX=9606 GN=BCAP31 PE=1 SV=3	0	4.002	6	1	1	1	1	246	28	8.44	2.57	1	0				High
Q9UBQ5	FALSE	High	IsMasterProtein	Eukaryotic translation initiation factor 3 subunit K OS=Homo sapiens OX=9606 GN=EIF3K PE=1 SV=1	0	3.994	6	1	1	1	1	218	25	4.93	2.12	1	0	100	1.74403e+06	1.74403e+06	High
A0A3B3ISG8	FALSE	High	IsMasterProtein	Ricin B-type lectin domain-containing protein OS=Homo sapiens OX=9606 PE=4 SV=1	0	3.973	2	1	1	1	1	567	64.2	9.28	2.81	1	0				High
O00505	FALSE	High	IsMasterProtein	Importin subunit alpha-4 OS=Homo sapiens OX=9606 GN=KPNA3 PE=1 SV=2	0	3.954	4	2	2	2	1	521	57.8	4.94	2.02	2	0	100	2.45912e+06	2.45912e+06	High
Q9UMS4	FALSE	High	IsMasterProtein	Pre-mRNA-processing factor 19 OS=Homo sapiens OX=9606 GN=PRPF19 PE=1 SV=1	0	3.93	7	2	2	2	1	504	55.1	6.61	0	2	0	100	3.05968e+06	3.05968e+06	High
A0A024R2Q4	FALSE	High	IsMasterProtein	Ribosomal protein L15 OS=Homo sapiens OX=9606 GN=RPL15 PE=3 SV=1	0	3.928	16	3	3	3	1	204	24.1	11.62	3.95	3	0	100	5.7649e+06	5.7649e+06	High
A8K4W2	FALSE	High	IsMasterProtein	cDNA FLJ78635, highly similar to Homo sapiens ATP synthase, H+ transporting, mitochondrial F0 complex, subunit b, isoform 1 (ATP5F1), transcript variant 1, mRNA OS=Homo sapiens OX=9606 PE=2 SV=1	0	3.928	5	1	1	1	1	256	28.9	9.36	2.45	1	0	100	442891	442891	High
C9IZQ1	FALSE	High	IsMasterProtein	Translocon-associated protein subunit alpha OS=Homo sapiens OX=9606 GN=SSR1 PE=1 SV=1	0	3.9	6	2	2	2	1	298	33.9	4.69	1.77	2	0	100	3.23256e+06	3.23256e+06	High
H7BY58	FALSE	High	IsMasterProtein	Protein-L-isoaspartate O-methyltransferase OS=Homo sapiens OX=9606 GN=PCMT1 PE=1 SV=1	0	3.899	7	2	2	2	1	286	30.3	6.73	4.42	2	0	100	5.85378e+06	5.85378e+06	High
B7Z6S9	FALSE	High	IsMasterProtein	Glucosylceramidase OS=Homo sapiens OX=9606 PE=2 SV=1	0	3.892	3	2	2	2	1	621	68.7	7.94	3.94	2	0	100	2220922	2220922	High
P52948	FALSE	High	IsMasterProtein	Nuclear pore complex protein Nup98-Nup96 OS=Homo sapiens OX=9606 GN=NUP98 PE=1 SV=4	0	3.889	1	1	1	1	1	1817	197.5	6.4	2.11	1	0				High
A0A3B3IUA2	FALSE	High	IsMasterProtein	Ribonucloprotein OS=Homo sapiens OX=9606 GN=SNU13 PE=1 SV=1	0	3.889	4	1	1	1	1	272	30.1	9.55	2.95	1	0				High
A8K3M9	FALSE	High	IsMasterProtein	cDNA FLJ76387, highly similar to Homo sapiens splicing factor, arginine/serine-rich 9 (SFRS9), mRNA OS=Homo sapiens OX=9606 PE=2 SV=1	0	3.883	9	2	2	2	1	221	25.5	8.65	4.29	2	0				High
P08559	FALSE	High	IsMasterProtein	Pyruvate dehydrogenase E1 component subunit alpha, somatic form, mitochondrial OS=Homo sapiens OX=9606 GN=PDHA1 PE=1 SV=3	0	3.873	3	1	1	1	1	390	43.3	8.06	2.08	1	0				High
P26639	FALSE	High	IsMasterProtein	Threonine--tRNA ligase, cytoplasmic OS=Homo sapiens OX=9606 GN=TARS PE=1 SV=3	0	3.824	4	3	3	3	1	723	83.4	6.67	3.65	3	0	100	790130	790130	High
B2R6J2	FALSE	High	IsMasterProtein	cDNA, FLJ92973, highly similar to Homo sapiens villin 2 (ezrin) (VIL2), mRNA OS=Homo sapiens OX=9606 PE=2 SV=1	0	3.814	3	2	2	2	1	586	69.4	6.27	2.15	2	0				High
A5YKK6	FALSE	High	IsMasterProtein	CCR4-NOT transcription complex subunit 1 OS=Homo sapiens OX=9606 GN=CNOT1 PE=1 SV=2	0	3.803	1	3	3	3	1	2376	266.8	7.11	1.74	3	0	100	692936	692936	High
Q96GA3	FALSE	High	IsMasterProtein	Protein LTV1 homolog OS=Homo sapiens OX=9606 GN=LTV1 PE=1 SV=1	0	3.803	5	2	2	2	1	475	54.8	4.91	2.45	2	0	100	1.93998e+06	1.93998e+06	High
A0A024R663	FALSE	High	IsMasterProtein	Kinectin 1 (Kinesin receptor), isoform CRA_a OS=Homo sapiens OX=9606 GN=KTN1 PE=4 SV=1	0	3.802	1	1	1	1	1	1357	156.2	5.64	2.31	1	0	100	1292018	1292018	High
J3QRU1	FALSE	High	IsMasterProtein	Tyrosine-protein kinase OS=Homo sapiens OX=9606 GN=YES1 PE=1 SV=1	0	3.801	3	2	3	1	1	548	61.3	6.57	4.27	2	0	100	12982001	12982001	High
A0A024RDE5	FALSE	High	IsMasterProtein	Ras-GTPase activating protein SH3 domain-binding protein 2, isoform CRA_a OS=Homo sapiens OX=9606 GN=G3BP2 PE=4 SV=1	0	3.765	2	1	1	1	1	482	54.1	5.55	2.44	1	0	100	1.46293e+06	1.46293e+06	High
A0A024R539	FALSE	High	IsMasterProtein	Uncharacterized protein OS=Homo sapiens OX=9606 GN=LOC51035 PE=4 SV=1	0	3.751	4	1	1	1	1	312	35.1	5.35	2.28	1	0	100	1.83024e+06	1.83024e+06	High
B3KW34	FALSE	High	IsMasterProtein	Protein YIPF OS=Homo sapiens OX=9606 PE=2 SV=1	0	3.748	5	1	1	1	1	257	28	4.36	2.94	1	0				High
A0A024RBF6	FALSE	High	IsMasterProtein	HCG26523, isoform CRA_a OS=Homo sapiens OX=9606 GN=hCG_26523 PE=4 SV=1	0	3.725	12	2	2	2	1	145	17.3	10.2	3.08	2	0	100	9304915	9304915	High
B4E2L0	FALSE	High	IsMasterProtein	cDNA FLJ54730, highly similar to cAMP-dependent protein kinase, beta-2-catalytic subunit OS=Homo sapiens OX=9606 PE=2 SV=1	0	3.7	5	2	2	2	1	398	46.2	8.69	2.24	2	0	100	147591	147591	High
P26583	FALSE	High	IsMasterProtein	High mobility group protein B2 OS=Homo sapiens OX=9606 GN=HMGB2 PE=1 SV=2	0	3.693	6	1	1	1	1	209	24	7.81	2.75	1	0				High
A0A087X2I1	FALSE	High	IsMasterProtein	26S proteasome regulatory subunit 10B OS=Homo sapiens OX=9606 GN=PSMC6 PE=1 SV=1	0	3.681	5	2	2	2	1	403	45.8	7.78	4.15	2	0	100	1.28441e+06	1.28441e+06	High
Q9BVK6	FALSE	High	IsMasterProtein	Transmembrane emp24 domain-containing protein 9 OS=Homo sapiens OX=9606 GN=TMED9 PE=1 SV=2	0	3.666	5	1	1	1	1	235	27.3	8.02	2.81	1	0	100	1.64303e+06	1.64303e+06	High
F6WQW2	FALSE	High	IsMasterProtein	Ran-specific GTPase-activating protein OS=Homo sapiens OX=9606 GN=RANBP1 PE=1 SV=1	0	3.663	4	1	1	1	1	278	31.9	8.75	2.26	1	0	100	1.7196e+06	1.7196e+06	High
Q6U8A4	FALSE	High	IsMasterProtein	Ubiquitin-specific protease 7 isoform (Fragment) OS=Homo sapiens OX=9606 PE=2 SV=1	0	3.652	2	2	2	2	1	1112	128.9	5.78	1.69	2	0				High
Q9UHB9	FALSE	High	IsMasterProtein	Signal recognition particle subunit SRP68 OS=Homo sapiens OX=9606 GN=SRP68 PE=1 SV=2	0	3.647	2	1	1	1	1	627	70.7	8.56	2.07	1	0				High
Q02413	FALSE	High	IsMasterProtein	Desmoglein-1 OS=Homo sapiens OX=9606 GN=DSG1 PE=1 SV=2	0	3.646	3	2	2	2	1	1049	113.7	5.03	2.36	2	0				High
Q9NQC3	FALSE	High	IsMasterProtein	Reticulon-4 OS=Homo sapiens OX=9606 GN=RTN4 PE=1 SV=2	0	3.643	1	1	1	1	1	1192	129.9	4.5	2.73	1	0	100	1.2776e+06	1.2776e+06	High
A0A024R8A7	FALSE	High	IsMasterProtein	HCG31253, isoform CRA_a OS=Homo sapiens OX=9606 GN=hCG_31253 PE=4 SV=1	0	3.636	3	2	2	2	1	572	61.6	8.38	3.83	2	0	100	1.18881e+06	1.18881e+06	High
Q9NZJ0	FALSE	High	IsMasterProtein	Denticleless protein homolog OS=Homo sapiens OX=9606 GN=DTL PE=1 SV=3	0	3.634	1	1	1	1	1	730	79.4	8.87	2.13	1	0				High
P17152	FALSE	High	IsMasterProtein	Transmembrane protein 11, mitochondrial OS=Homo sapiens OX=9606 GN=TMEM11 PE=1 SV=1	0	3.632	8	1	1	1	1	192	21.5	7.36	3.33	1	0				High
Q53GL6	FALSE	High	IsMasterProtein	RNA binding protein (Autoantigenic, hnRNP-associated with lethal yellow) long isoform variant (Fragment) OS=Homo sapiens OX=9606 GN=RALY PE=1 SV=1	0	3.623	6	2	2	2	1	307	32.5	9.17	4.07	2	0				High
P27635	FALSE	High	IsMasterProtein	60S ribosomal protein L10 OS=Homo sapiens OX=9606 GN=RPL10 PE=1 SV=4	0	3.621	14	3	3	3	1	214	24.6	10.08	3.64	3	0	100	9.55335e+06	9.55335e+06	High
Q9NQT5	FALSE	High	IsMasterProtein	Exosome complex component RRP40 OS=Homo sapiens OX=9606 GN=EXOSC3 PE=1 SV=3	0	3.618	8	1	1	1	1	275	29.6	8.1	1.89	1	0				High
O43623	FALSE	High	IsMasterProtein	Zinc finger protein SNAI2 OS=Homo sapiens OX=9606 GN=SNAI2 PE=1 SV=1	0	3.615	4	1	1	1	1	268	30	8.72	0	1	0				High
A8K0D5	FALSE	High	IsMasterProtein	cDNA FLJ75952, highly similar to Homo sapiens high-mobility group 20B, mRNA OS=Homo sapiens OX=9606 PE=2 SV=1	0	3.595	4	1	1	1	1	317	35.8	9.36	2.95	1	0				High
G8IFA7	FALSE	High	IsMasterProtein	p90 OS=Homo sapiens OX=9606 PE=2 SV=1	0	3.585	3	1	1	1	1	538	59.4	8.63	0	1	0				High
V9HW01	FALSE	High	IsMasterProtein	Epididymis secretory protein Li 310 OS=Homo sapiens OX=9606 GN=HEL-S-310 PE=2 SV=1	0	3.572	10	2	2	2	1	157	17.8	11.25	2.02	2	0	100	703470	703470	High
A8K2U2	FALSE	High	IsMasterProtein	cDNA FLJ75392, highly similar to Homo sapiens hexokinase II (HKII) mRNA OS=Homo sapiens OX=9606 PE=2 SV=1	0	3.569	2	2	2	1	1	917	102.3	6.09	0	2	0				High
A0A384MDL3	FALSE	High	IsMasterProtein	Epididymis secretory sperm binding protein OS=Homo sapiens OX=9606 PE=2 SV=1	0	3.549	7	1	1	1	1	161	17.9	6.1	2.76	1	0				High
A8MU27	FALSE	High	IsMasterProtein	Small ubiquitin-related modifier 3 OS=Homo sapiens OX=9606 GN=SUMO3 PE=1 SV=1	0	3.533	8	1	1	1	1	147	16.9	9.67	2.79	1	0	100	6.38762e+06	6.38762e+06	High
P54577	FALSE	High	IsMasterProtein	Tyrosine--tRNA ligase, cytoplasmic OS=Homo sapiens OX=9606 GN=YARS PE=1 SV=4	0	3.523	4	2	2	2	1	528	59.1	7.05	1.83	2	0	100	12180636	12180636	High
Q14203	FALSE	High	IsMasterProtein	Dynactin subunit 1 OS=Homo sapiens OX=9606 GN=DCTN1 PE=1 SV=3	0	3.519	1	1	1	1	1	1278	141.6	5.81	2.87	1	0	100	1164941	1164941	High
Q5LJA9	FALSE	High	IsMasterProtein	Ubiquitin carboxyl-terminal hydrolase (Fragment) OS=Homo sapiens OX=9606 GN=UCHL5 PE=1 SV=1	0	3.512	4	2	2	2	1	368	41.7	5.53	4.51	2	0				High
P35030	FALSE	High	IsMasterProtein	Trypsin-3 OS=Homo sapiens OX=9606 GN=PRSS3 PE=1 SV=2	0	3.499	4	1	1	1	1	304	32.5	7.49	2.05	1	0	100	22319760	22319760	High
Q9C0F1	FALSE	High	IsMasterProtein	Centrosomal protein of 44 kDa OS=Homo sapiens OX=9606 GN=CEP44 PE=1 SV=2	0	3.499	6	1	1	1	1	390	44.1	5.21	2.47	1	0				High
Q15075	FALSE	High	IsMasterProtein	Early endosome antigen 1 OS=Homo sapiens OX=9606 GN=EEA1 PE=1 SV=2	0	3.456	1	2	2	2	1	1411	162.4	5.68	1.84	2	0	100	2.11432e+06	2.11432e+06	High
P17812	FALSE	High	IsMasterProtein	CTP synthase 1 OS=Homo sapiens OX=9606 GN=CTPS1 PE=1 SV=2	0	3.442	2	1	1	1	1	591	66.6	6.46	1.99	1	0				High
Q12931	FALSE	High	IsMasterProtein	Heat shock protein 75 kDa, mitochondrial OS=Homo sapiens OX=9606 GN=TRAP1 PE=1 SV=3	0	3.438	2	1	1	1	1	704	80.1	8.21	1.72	1	0	100	936665	936665	High
P18085	FALSE	High	IsMasterProtein	ADP-ribosylation factor 4 OS=Homo sapiens OX=9606 GN=ARF4 PE=1 SV=3	0	3.435	9	2	2	2	1	180	20.5	7.14	4.57	2	0	100	1.9736e+06	1.9736e+06	High
Q6PKG0	FALSE	High	IsMasterProtein	La-related protein 1 OS=Homo sapiens OX=9606 GN=LARP1 PE=1 SV=2	0	3.411	2	2	2	2	1	1096	123.4	8.82	4.01	2	0				High
Q13344	FALSE	High	IsMasterProtein	Fus-like protein (Fragment) OS=Homo sapiens OX=9606 PE=2 SV=1	0	3.373	4	2	2	2	1	528	53.3	9.42	2.18	2	0	100	3.14631e+06	3.14631e+06	High
A8K7N0	FALSE	High	IsMasterProtein	cDNA FLJ75556, highly similar to Homo sapiens ribosomal protein L14, mRNA OS=Homo sapiens OX=9606 PE=2 SV=1	0	3.365	13	2	2	1	1	218	23.6	10.84	2.38	2	1	100	1.37117e+07	1.37117e+07	High
Q5HY81	FALSE	High	IsMasterProtein	Ubiquitin-like protein 4A OS=Homo sapiens OX=9606 GN=UBL4A PE=1 SV=2	0	3.356	10	2	2	2	1	180	20.5	9.55	2.26	2	0				High
Q6UXN9	FALSE	High	IsMasterProtein	WD repeat-containing protein 82 OS=Homo sapiens OX=9606 GN=WDR82 PE=1 SV=1	0	3.355	4	1	1	1	1	313	35.1	7.69	2.06	1	0				High
F8VXC8	FALSE	High	IsMasterProtein	SWI/SNF complex subunit SMARCC2 OS=Homo sapiens OX=9606 GN=SMARCC2 PE=1 SV=1	0	3.354	1	1	1	1	1	1245	136.1	5.71	1.86	1	0	100	1.38345e+06	1.38345e+06	High
A0A024RB75	FALSE	High	IsMasterProtein	Citrate synthase OS=Homo sapiens OX=9606 GN=CS PE=3 SV=1	0	3.354	2	1	1	1	1	466	51.7	8.32	2.36	1	0				High
A0A384NPU5	FALSE	High	IsMasterProtein	Epididymis secretory sperm binding protein OS=Homo sapiens OX=9606 PE=2 SV=1	0	3.345	3	1	1	1	1	440	48.1	5.08	2.49	1	0				High
P23381	FALSE	High	IsMasterProtein	Tryptophan--tRNA ligase, cytoplasmic OS=Homo sapiens OX=9606 GN=WARS PE=1 SV=2	0	3.331	4	1	1	1	1	471	53.1	6.23	1.95	1	0				High
Q13505	FALSE	High	IsMasterProtein	Metaxin-1 OS=Homo sapiens OX=9606 GN=MTX1 PE=1 SV=3	0	3.314	6	2	2	2	1	466	51.4	9.79	1.96	2	0	100	1.99392e+06	1.99392e+06	High
B4DPP6	FALSE	High	IsMasterProtein	cDNA FLJ54371, highly similar to Serum albumin OS=Homo sapiens OX=9606 PE=2 SV=1	0	3.309	2	1	1	1	1	618	70.3	6.09	2.83	1	0	100	3610642	3610642	High
A8K2I7	FALSE	High	IsMasterProtein	cDNA FLJ76072, highly similar to Homo sapiens GIPC PDZ domain containing family, member 1 (GIPC1), transcript variant 1, mRNA OS=Homo sapiens OX=9606 PE=2 SV=1	0	3.282	4	1	1	1	1	333	36	6.28	1.64	1	0				High
J3KN66	FALSE	High	IsMasterProtein	Torsin-1A-interacting protein 1 OS=Homo sapiens OX=9606 GN=TOR1AIP1 PE=1 SV=1	0	3.272	2	1	1	1	1	599	67.8	7.9	2.08	1	0	100	295723	295723	High
Q14126	FALSE	High	IsMasterProtein	Desmoglein-2 OS=Homo sapiens OX=9606 GN=DSG2 PE=1 SV=2	0	3.27	2	2	2	2	1	1118	122.2	5.24	3.46	2	0				High
O00487	FALSE	High	IsMasterProtein	26S proteasome non-ATPase regulatory subunit 14 OS=Homo sapiens OX=9606 GN=PSMD14 PE=1 SV=1	0	3.261	4	1	2	1	1	310	34.6	6.52	5.5	1	0				High
Q6AWA4	FALSE	High	IsMasterProtein	Uncharacterized protein DKFZp686O0870 (Fragment) OS=Homo sapiens OX=9606 GN=DKFZp686O0870 PE=2 SV=1	0	3.26	1	1	1	1	1	2112	238	7.47	1.65	1	0	100	276991	276991	High
A0A059QFD5	FALSE	High	IsMasterProtein	Cytochrome c oxidase subunit 2 OS=Homo sapiens OX=9606 GN=COX2 PE=3 SV=1	0	3.257	4	1	1	1	1	227	25.6	4.84	2.73	1	0	100	5.20459e+06	5.20459e+06	High
Q15633	FALSE	High	IsMasterProtein	RISC-loading complex subunit TARBP2 OS=Homo sapiens OX=9606 GN=TARBP2 PE=1 SV=3	0	3.253	4	1	1	1	1	366	39	6.54	2.33	1	0				High
Q53G35	FALSE	High	IsMasterProtein	Phosphoglycerate mutase (Fragment) OS=Homo sapiens OX=9606 PE=2 SV=1	0	3.234	10	2	2	2	1	254	28.8	7.18	1.85	2	0				High
B3KS98	FALSE	High	IsMasterProtein	Eukaryotic translation initiation factor 3 subunit H OS=Homo sapiens OX=9606 GN=EIF3H PE=1 SV=1	0	3.224	5	2	2	2	1	366	41.6	7.33	2.83	2	0	100	2.76124e+06	2.76124e+06	High
A0A024R7M6	FALSE	High	IsMasterProtein	GATA zinc finger domain containing 2A, isoform CRA_a OS=Homo sapiens OX=9606 GN=GATAD2A PE=4 SV=1	0	3.222	2	1	1	1	1	634	68.1	9.94	2.05	1	0				High
Q9HAV7	FALSE	High	IsMasterProtein	GrpE protein homolog 1, mitochondrial OS=Homo sapiens OX=9606 GN=GRPEL1 PE=1 SV=2	0	3.217	9	2	2	2	1	217	24.3	8.12	4.42	2	0	100	3026133	3026133	High
O14929	FALSE	High	IsMasterProtein	Histone acetyltransferase type B catalytic subunit OS=Homo sapiens OX=9606 GN=HAT1 PE=1 SV=1	0	3.207	4	1	1	1	1	419	49.5	5.69	2.34	1	0				High
P80723	FALSE	High	IsMasterProtein	Brain acid soluble protein 1 OS=Homo sapiens OX=9606 GN=BASP1 PE=1 SV=2	0	3.196	6	1	1	1	1	227	22.7	4.63	2.64	1	0	100	942349	942349	High
Q05707	FALSE	High	IsMasterProtein	Collagen alpha-1(XIV) chain OS=Homo sapiens OX=9606 GN=COL14A1 PE=1 SV=3	0	3.177	1	1	1	1	1	1796	193.4	5.3	2.53	1	0	100	2.44701e+06	2.44701e+06	High
P40925	FALSE	High	IsMasterProtein	Malate dehydrogenase, cytoplasmic OS=Homo sapiens OX=9606 GN=MDH1 PE=1 SV=4	0	3.172	5	1	1	1	1	334	36.4	7.36	2.36	1	0				High
A0A1U9X9A1	FALSE	High	IsMasterProtein	VARS OS=Homo sapiens OX=9606 PE=3 SV=2	0	3.154	2	2	2	2	1	1264	140.4	7.59	2.18	2	0	100	4580392	4580392	High
P57740	FALSE	High	IsMasterProtein	Nuclear pore complex protein Nup107 OS=Homo sapiens OX=9606 GN=NUP107 PE=1 SV=1	0	3.153	2	2	2	2	1	925	106.3	5.43	1.74	2	0	100	994217	994217	High
A0A286YEU2	FALSE	High	IsMasterProtein	RNA-binding protein fox-1 homolog 1 OS=Homo sapiens OX=9606 GN=RBFOX1 PE=1 SV=1	0	3.152	6	3	3	3	1	582	62.7	5.43	3.99	3	0	100	2.64764e+06	2.64764e+06	High
O75964	FALSE	High	IsMasterProtein	ATP synthase subunit g, mitochondrial OS=Homo sapiens OX=9606 GN=ATP5MG PE=1 SV=3	0	3.148	11	1	1	1	1	103	11.4	9.64	2.15	1	0				High
Q4W4Y1	FALSE	High	IsMasterProtein	Dopamine receptor interacting protein 4 OS=Homo sapiens OX=9606 GN=DRIP4 PE=2 SV=1	0	3.144	1	1	1	1	1	868	96	6.52	2.12	1	0				High
B7Z6D1	FALSE	High	IsMasterProtein	cDNA FLJ57430, highly similar to DNA-directed RNA polymerase II 33 kDa polypeptide OS=Homo sapiens OX=9606 PE=2 SV=1	0	3.135	2	1	1	1	1	424	47.4	5.27	2.44	1	0	100	420565	420565	High
O00217	FALSE	High	IsMasterProtein	NADH dehydrogenase [ubiquinone] iron-sulfur protein 8, mitochondrial OS=Homo sapiens OX=9606 GN=NDUFS8 PE=1 SV=1	0	3.13	5	1	1	1	1	210	23.7	6.34	2.46	1	0	100	2957235	2957235	High
A4D2P0	FALSE	High	IsMasterProtein	Ras-related C3 botulinum toxin substrate 1 (Rho family, small GTP binding protein Rac1) OS=Homo sapiens OX=9606 GN=RAC1 PE=2 SV=1	0	3.126	5	1	1	1	1	211	23.5	8.63	1.91	1	0				High
M0R1Y2	FALSE	High	IsMasterProtein	ER lumen protein-retaining receptor 1 (Fragment) OS=Homo sapiens OX=9606 GN=KDELR1 PE=1 SV=1	0	3.101	5	1	1	1	1	220	24.8	7.87	2.06	1	0				High
O60502	FALSE	High	IsMasterProtein	Protein O-GlcNAcase OS=Homo sapiens OX=9606 GN=OGA PE=1 SV=2	0	3.101	1	1	1	1	1	916	102.8	4.91	1.71	1	0				High
V9HWA6	FALSE	High	IsMasterProtein	Epididymis luminal protein 32 OS=Homo sapiens OX=9606 GN=HEL32 PE=2 SV=1	0	3.09	7	1	1	1	1	165	18.5	7.85	1.9	1	0				High
Q9NZL4	FALSE	High	IsMasterProtein	Hsp70-binding protein 1 OS=Homo sapiens OX=9606 GN=HSPBP1 PE=1 SV=2	0	3.078	3	1	1	1	1	359	39.3	5.21	2.56	1	0				High
D6RBT3	FALSE	High	IsMasterProtein	NADH dehydrogenase [ubiquinone] iron-sulfur protein 6, mitochondrial OS=Homo sapiens OX=9606 GN=NDUFS6 PE=1 SV=1	0	3.051	9	1	1	1	1	172	18.7	8.72	0	1	0				High
B4DLN1	FALSE	High	IsMasterProtein	cDNA FLJ60124, highly similar to Mitochondrial dicarboxylate carrier OS=Homo sapiens OX=9606 PE=2 SV=1	0	3.035	2	1	1	1	1	442	48.1	9.52	2.71	1	0	100	1.53268e+06	1.53268e+06	High
P60468	FALSE	High	IsMasterProtein	Protein transport protein Sec61 subunit beta OS=Homo sapiens OX=9606 GN=SEC61B PE=1 SV=2	0	3.033	10	1	1	1	1	96	10	11.56	1.95	1	0				High
B4DIS3	FALSE	High	IsMasterProtein	Dpy-30-like protein, isoform CRA_b OS=Homo sapiens OX=9606 GN=LOC84661 PE=2 SV=1	0	3.032	8	1	1	1	1	120	13.9	7.5	1.8	1	0	100	752418	752418	High
P30048	FALSE	High	IsMasterProtein	Thioredoxin-dependent peroxide reductase, mitochondrial OS=Homo sapiens OX=9606 GN=PRDX3 PE=1 SV=3	0	3.022	4	1	1	1	1	256	27.7	7.78	3.06	1	0				High
Q8NE71	FALSE	High	IsMasterProtein	ATP-binding cassette sub-family F member 1 OS=Homo sapiens OX=9606 GN=ABCF1 PE=1 SV=2	0	3.018	2	1	1	1	1	845	95.9	6.8	0	1	0				High
Q59GX9	FALSE	High	IsMasterProtein	Ribosomal protein L5 variant (Fragment) OS=Homo sapiens OX=9606 PE=2 SV=1	0	3.007	4	1	1	1	1	303	35.2	9.85	0	1	0				High
Q9Y4W2	FALSE	High	IsMasterProtein	Ribosomal biogenesis protein LAS1L OS=Homo sapiens OX=9606 GN=LAS1L PE=1 SV=2	0	3.005	1	1	1	1	1	734	83	4.73	1.89	1	0				High
Q01844	FALSE	High	IsMasterProtein	RNA-binding protein EWS OS=Homo sapiens OX=9606 GN=EWSR1 PE=1 SV=1	0	2.997	2	1	1	1	1	656	68.4	9.33	2.2	1	0	100	2647249	2647249	High
P81605	FALSE	High	IsMasterProtein	Dermcidin OS=Homo sapiens OX=9606 GN=DCD PE=1 SV=2	0	2.992	10	1	1	1	1	110	11.3	6.54	2.52	1	0	100	4568616	4568616	High
Q59F55	FALSE	High	IsMasterProtein	Zinc finger protein Gfi-1 variant (Fragment) OS=Homo sapiens OX=9606 PE=2 SV=1	0	2.973	3	1	1	1	1	434	46.6	8.95	2.93	1	0				High
Q92522	FALSE	High	IsMasterProtein	Histone H1x OS=Homo sapiens OX=9606 GN=H1FX PE=1 SV=1	0	2.969	7	1	1	1	1	213	22.5	10.76	2.6	1	0				High
Q7Z3D7	FALSE	High	IsMasterProtein	Uncharacterized protein DKFZp686E2459 OS=Homo sapiens OX=9606 GN=DKFZp686E2459 PE=2 SV=1	0	2.967	1	1	1	1	1	995	110.3	6.21	2.77	1	0	100	1.41948e+06	1.41948e+06	High
E7EVA0	FALSE	High	IsMasterProtein	Microtubule-associated protein OS=Homo sapiens OX=9606 GN=MAP4 PE=1 SV=1	0	2.964	1	1	1	1	1	2297	245.3	6.23	1.92	1	0	100	1.22045e+06	1.22045e+06	High
Q6IBS0	FALSE	High	IsMasterProtein	Twinfilin-2 OS=Homo sapiens OX=9606 GN=TWF2 PE=1 SV=2	0	2.963	7	2	2	1	1	349	39.5	6.84	4.23	2	0				High
Q53H12	FALSE	High	IsMasterProtein	Acylglycerol kinase, mitochondrial OS=Homo sapiens OX=9606 GN=AGK PE=1 SV=2	0	2.959	3	1	1	1	1	422	47.1	8.09	1.89	1	0	100	963805	963805	High
B7Z8Q2	FALSE	High	IsMasterProtein	cDNA FLJ55606, highly similar to Alpha-2-HS-glycoprotein OS=Homo sapiens OX=9606 PE=2 SV=1	0	2.951	3	1	1	1	1	433	46.6	6.28	2.48	1	0				High
P26196	FALSE	High	IsMasterProtein	Probable ATP-dependent RNA helicase DDX6 OS=Homo sapiens OX=9606 GN=DDX6 PE=1 SV=2	0	2.944	4	1	1	1	1	483	54.4	8.66	2.33	1	0				High
E9PR30	FALSE	High	IsMasterProtein	40S ribosomal protein S30 OS=Homo sapiens OX=9606 GN=FAU PE=1 SV=1	0	2.942	10	1	1	1	1	98	10.9	11.56	2.61	1	0	100	2.5532e+06	2.5532e+06	High
B2R7B5	FALSE	High	IsMasterProtein	cDNA, FLJ93365, highly similar to Homo sapiens KH domain containing, RNA binding, signal transduction associated 1 (KHDRBS1), mRNA OS=Homo sapiens OX=9606 PE=2 SV=1	0	2.931	2	1	1	1	1	443	48.2	8.66	0	1	0	100	3.86563e+06	3.86563e+06	High
O00483	FALSE	High	IsMasterProtein	Cytochrome c oxidase subunit NDUFA4 OS=Homo sapiens OX=9606 GN=NDUFA4 PE=1 SV=1	0	2.922	12	1	1	1	1	81	9.4	9.38	1.95	1	0				High
Q5IRN4	FALSE	High	IsMasterProtein	Myocyte enhancer factor 2D/deleted in azoospermia associated protein 1 fusion protein OS=Homo sapiens OX=9606 GN=MEF2D/DAZAP1 fusion PE=2 SV=1	0	2.908	3	1	1	1	1	474	50.4	7.44	0	1	0	100	1200233	1200233	High
P11233	FALSE	High	IsMasterProtein	Ras-related protein Ral-A OS=Homo sapiens OX=9606 GN=RALA PE=1 SV=1	0	2.903	7	1	1	1	1	206	23.6	7.11	2.03	1	0				High
Q13162	FALSE	High	IsMasterProtein	Peroxiredoxin-4 OS=Homo sapiens OX=9606 GN=PRDX4 PE=1 SV=1	0	2.893	7	2	2	1	1	271	30.5	6.29	2.14	2	0				High
Q9Y6M9	FALSE	High	IsMasterProtein	NADH dehydrogenase [ubiquinone] 1 beta subcomplex subunit 9 OS=Homo sapiens OX=9606 GN=NDUFB9 PE=1 SV=3	0	2.892	14	2	2	2	1	179	21.8	8.38	0	2	0				High
P30041	FALSE	High	IsMasterProtein	Peroxiredoxin-6 OS=Homo sapiens OX=9606 GN=PRDX6 PE=1 SV=3	0	2.888	4	1	1	1	1	224	25	6.38	2.58	1	0	100	1.08915e+06	1.08915e+06	High
O95169	FALSE	High	IsMasterProtein	NADH dehydrogenase [ubiquinone] 1 beta subcomplex subunit 8, mitochondrial OS=Homo sapiens OX=9606 GN=NDUFB8 PE=1 SV=1	0	2.884	6	1	1	1	1	186	21.8	6.8	2.89	1	0	100	1.56136e+06	1.56136e+06	High
Q9UII2	FALSE	High	IsMasterProtein	ATPase inhibitor, mitochondrial OS=Homo sapiens OX=9606 GN=ATP5IF1 PE=1 SV=1	0	2.88	11	1	1	1	1	106	12.2	9.35	0	1	0				High
Q53GW1	FALSE	High	IsMasterProtein	Vesicle transport-related protein isoform a variant (Fragment) OS=Homo sapiens OX=9606 PE=2 SV=1	0	2.875	2	1	1	1	1	642	72.3	6.38	1.81	1	0				High
O95721	FALSE	High	IsMasterProtein	Synaptosomal-associated protein 29 OS=Homo sapiens OX=9606 GN=SNAP29 PE=1 SV=1	0	2.867	8	2	2	2	1	258	29	5.81	2.13	2	0	100	2.3389e+06	2.3389e+06	High
A0A384MR33	FALSE	High	IsMasterProtein	Structural maintenance of chromosomes protein OS=Homo sapiens OX=9606 GN=SMC1L1 PE=2 SV=1	0	2.864	1	1	1	1	1	1233	143.1	7.64	2	1	0	100	1.32087e+06	1.32087e+06	High
A0A0G2JK23	FALSE	High	IsMasterProtein	Large proline-rich protein BAG6 OS=Homo sapiens OX=9606 GN=BAG6 PE=1 SV=1	0	2.838	1	1	1	1	1	1132	119.3	5.6	2.62	1	0	100	1.91885e+06	1.91885e+06	High
Q53H88	FALSE	High	IsMasterProtein	Dynactin 2 variant (Fragment) OS=Homo sapiens OX=9606 PE=2 SV=1	0	2.835	5	2	2	2	1	406	44.8	5.12	2.3	2	0	100	5.59732e+06	5.59732e+06	High
Q6P158	FALSE	High	IsMasterProtein	Putative ATP-dependent RNA helicase DHX57 OS=Homo sapiens OX=9606 GN=DHX57 PE=1 SV=2	0	2.815	1	1	1	1	1	1386	155.5	7.71	2.19	1	0	100	264605	264605	High
A0MNP2	FALSE	High	IsMasterProtein	CDW11/WDR57 OS=Homo sapiens OX=9606 GN=WDR57 PE=2 SV=1	0	2.798	3	1	1	1	1	357	39.3	8.1	2.32	1	0				High
Q9Y3I0	FALSE	High	IsMasterProtein	tRNA-splicing ligase RtcB homolog OS=Homo sapiens OX=9606 GN=RTCB PE=1 SV=1	0	2.789	2	1	1	1	1	505	55.2	7.23	2.09	1	0	100	1.12097e+06	1.12097e+06	High
P48556	FALSE	High	IsMasterProtein	26S proteasome non-ATPase regulatory subunit 8 OS=Homo sapiens OX=9606 GN=PSMD8 PE=1 SV=2	0	2.778	5	2	2	2	1	350	39.6	9.7	1.74	2	0	100	1.66774e+06	1.66774e+06	High
A0A0A0MT49	FALSE	High	IsMasterProtein	Transcription activator BRG1 OS=Homo sapiens OX=9606 GN=SMARCA4 PE=1 SV=1	0	2.777	1	1	1	1	1	1681	188.7	8.12	1.96	1	0				High
A0A024R9B7	FALSE	High	IsMasterProtein	Cytochrome c oxidase subunit VIc, isoform CRA_a OS=Homo sapiens OX=9606 GN=COX6C PE=2 SV=1	0	2.77	20	2	2	2	1	75	8.8	10.39	1.97	2	0	100	10636456	10636456	High
H0Y8C6	FALSE	High	IsMasterProtein	Importin-5 (Fragment) OS=Homo sapiens OX=9606 GN=IPO5 PE=1 SV=1	0	2.769	1	1	1	1	1	1099	123.8	5.06	2.72	1	0	100	8120468	8120468	High
A0A090N7V5	FALSE	High	IsMasterProtein	Chromosome 7 open reading frame 24 OS=Homo sapiens OX=9606 GN=C7orf24 PE=4 SV=1	0	2.764	7	1	1	1	1	188	21	5.14	1.86	1	0				High
P62316	FALSE	High	IsMasterProtein	Small nuclear ribonucleoprotein Sm D2 OS=Homo sapiens OX=9606 GN=SNRPD2 PE=1 SV=1	0	2.743	14	2	2	2	1	118	13.5	9.91	2.01	2	0				High
Q53HB7	FALSE	High	IsMasterProtein	Diablo isoform 1 variant (Fragment) OS=Homo sapiens OX=9606 PE=2 SV=1	0	2.735	4	1	1	1	1	239	27.1	6.4	2.26	1	0	100	2.66109e+06	2.66109e+06	High
A0A384MDS4	FALSE	High	IsMasterProtein	Epididymis secretory sperm binding protein OS=Homo sapiens OX=9606 GN=hCG_18987 PE=2 SV=1	0	2.729	2	1	1	1	1	447	49.8	9.44	2.78	1	0				High
A6NHB5	FALSE	High	IsMasterProtein	Zinc finger MYM-type protein 3 OS=Homo sapiens OX=9606 GN=ZMYM3 PE=1 SV=1	0	2.71	2	2	2	2	1	1372	152.5	6.35	3.62	2	0	100	2.51023e+06	2.51023e+06	High
Q9BY44	FALSE	High	IsMasterProtein	Eukaryotic translation initiation factor 2A OS=Homo sapiens OX=9606 GN=EIF2A PE=1 SV=3	0	2.685	2	1	1	1	1	585	64.9	8.87	1.92	1	0	100	861243	861243	High
Q9Y3Z3	FALSE	High	IsMasterProtein	Deoxynucleoside triphosphate triphosphohydrolase SAMHD1 OS=Homo sapiens OX=9606 GN=SAMHD1 PE=1 SV=2	0	2.674	2	1	1	1	1	626	72.2	7.14	0	1	0				High
Q6ZS38	FALSE	High	IsMasterProtein	cDNA FLJ45860 fis, clone OCBBF2036019, moderately similar to NADH-ubiquinone oxidoreductase 20 kDa subunit, mitochondrial OS=Homo sapiens OX=9606 PE=2 SV=1	0.001	2.653	3	1	1	1	1	294	32	8.53	2.61	1	0	100	2126404	2126404	High
Q16629	FALSE	High	IsMasterProtein	Serine/arginine-rich splicing factor 7 OS=Homo sapiens OX=9606 GN=SRSF7 PE=1 SV=1	0.001	2.632	8	2	2	2	1	238	27.4	11.82	1.68	2	0	100	2695232	2695232	High
Q9P0L0	FALSE	High	IsMasterProtein	Vesicle-associated membrane protein-associated protein A OS=Homo sapiens OX=9606 GN=VAPA PE=1 SV=3	0.001	2.628	6	1	1	1	1	249	27.9	8.62	2.02	1	0				High
Q9BQ70	FALSE	High	IsMasterProtein	Transcription factor 25 OS=Homo sapiens OX=9606 GN=TCF25 PE=1 SV=1	0.001	2.625	2	1	1	1	1	676	76.6	6.35	1.61	1	0	100	570340	570340	High
O75396	FALSE	High	IsMasterProtein	Vesicle-trafficking protein SEC22b OS=Homo sapiens OX=9606 GN=SEC22B PE=1 SV=4	0.001	2.623	5	1	1	1	1	215	24.6	6.92	2.14	1	0	100	3850025	3850025	High
A0A384MQW4	FALSE	High	IsMasterProtein	Epididymis secretory sperm binding protein OS=Homo sapiens OX=9606 PE=2 SV=1	0.001	2.621	2	1	1	1	1	470	52	6.14	1.83	1	0				High
B4DMN1	FALSE	High	IsMasterProtein	cDNA FLJ61136, highly similar to Ras-related protein Rab-11A OS=Homo sapiens OX=9606 PE=2 SV=1	0.001	2.62	8	2	2	2	1	261	28.8	8.38	2.11	2	0	100	1.22167e+06	1.22167e+06	High
A0A024QZU8	FALSE	High	IsMasterProtein	Ras responsive element binding protein 1, isoform CRA_a OS=Homo sapiens OX=9606 GN=RREB1 PE=4 SV=1	0.001	2.616	2	2	2	2	1	1687	181.3	6.98	0	2	0	100	693925	693925	High
K7EMT4	FALSE	High	IsMasterProtein	Uncharacterized protein (Fragment) OS=Homo sapiens OX=9606 PE=4 SV=1	0.001	2.599	9	1	1	1	1	169	17.3	8.19	1.64	1	0				High
I4AY87	FALSE	High	IsMasterProtein	Epididymis secretory sperm binding protein (Fragment) OS=Homo sapiens OX=9606 GN=MIF PE=1 SV=1	0.001	2.594	8	1	1	1	1	115	12.5	7.88	2.24	1	0	100	2.20684e+06	2.20684e+06	High
P25490	FALSE	High	IsMasterProtein	Transcriptional repressor protein YY1 OS=Homo sapiens OX=9606 GN=YY1 PE=1 SV=2	0.001	2.577	5	1	1	1	1	414	44.7	6.25	2.12	1	0				High
P50502	FALSE	High	IsMasterProtein	Hsc70-interacting protein OS=Homo sapiens OX=9606 GN=ST13 PE=1 SV=2	0.001	2.574	3	1	1	1	1	369	41.3	5.27	2.01	1	0				High
A0A499FI48	FALSE	High	IsMasterProtein	Protein disulfide-isomerase OS=Homo sapiens OX=9606 GN=PDIA4 PE=1 SV=1	0.001	2.574	2	1	1	1	1	646	73	5.07	2.11	1	0	100	2.16683e+06	2.16683e+06	High
A0A3F2YNY6	FALSE	High	IsMasterProtein	Pre-mRNA-processing factor 40 homolog A OS=Homo sapiens OX=9606 GN=PRPF40A PE=1 SV=1	0.001	2.564	1	1	1	1	1	994	112.3	7.96	1.87	1	0				High
G3V0E4	FALSE	High	IsMasterProtein	Mitochondrial-processing peptidase subunit beta OS=Homo sapiens OX=9606 GN=PMPCB PE=1 SV=1	0.001	2.554	2	1	1	1	1	490	54.2	6.83	2.06	1	0	100	924043	924043	High
O15027	FALSE	High	IsMasterProtein	Protein transport protein Sec16A OS=Homo sapiens OX=9606 GN=SEC16A PE=1 SV=4	0.001	2.522	1	2	2	2	1	2357	251.7	5.8	3.88	2	0	100	987083	987083	High
Q96AG4	FALSE	High	IsMasterProtein	Leucine-rich repeat-containing protein 59 OS=Homo sapiens OX=9606 GN=LRRC59 PE=1 SV=1	0.001	2.52	4	1	1	1	1	307	34.9	9.57	2.38	1	0				High
Q53F19	FALSE	High	IsMasterProtein	Nuclear cap-binding protein subunit 3 OS=Homo sapiens OX=9606 GN=NCBP3 PE=1 SV=2	0.001	2.514	2	1	1	1	1	620	70.5	5.73	2.07	1	0	100	1.55156e+06	1.55156e+06	High
D3DPK5	FALSE	High	IsMasterProtein	SH3 domain binding glutamic acid-rich protein like 3, isoform CRA_a (Fragment) OS=Homo sapiens OX=9606 GN=SH3BGRL3 PE=4 SV=1	0.001	2.513	4	1	1	1	1	257	26.8	8.38	2.29	1	0	100	867659	867659	High
P29966	FALSE	High	IsMasterProtein	Myristoylated alanine-rich C-kinase substrate OS=Homo sapiens OX=9606 GN=MARCKS PE=1 SV=4	0.001	2.512	7	2	2	2	1	332	31.5	4.45	3.94	2	0	100	1.27975e+06	1.27975e+06	High
O43181	FALSE	High	IsMasterProtein	NADH dehydrogenase [ubiquinone] iron-sulfur protein 4, mitochondrial OS=Homo sapiens OX=9606 GN=NDUFS4 PE=1 SV=1	0.001	2.506	9	1	1	1	1	175	20.1	10.3	2.71	1	0				High
P62875	FALSE	High	IsMasterProtein	DNA-directed RNA polymerases I, II, and III subunit RPABC5 OS=Homo sapiens OX=9606 GN=POLR2L PE=1 SV=1	0.001	2.491	13	1	1	1	1	67	7.6	7.77	1.77	1	0				High
B2RDG1	FALSE	High	IsMasterProtein	Fatty acyl-CoA reductase OS=Homo sapiens OX=9606 PE=2 SV=1	0.001	2.481	3	1	1	1	1	515	59.3	9.17	2.15	1	0				High
O60264	FALSE	High	IsMasterProtein	SWI/SNF-related matrix-associated actin-dependent regulator of chromatin subfamily A member 5 OS=Homo sapiens OX=9606 GN=SMARCA5 PE=1 SV=1	0.001	2.478	1	1	1	1	1	1052	121.8	8.09	2.06	1	0				High
A0A2R8YG42	FALSE	High	IsMasterProtein	Rho guanine nucleotide exchange factor 7 OS=Homo sapiens OX=9606 GN=ARHGEF7 PE=1 SV=1	0.001	2.477	1	1	1	1	1	862	97.1	6.73	2.32	1	0				High
Q9BUL8	FALSE	High	IsMasterProtein	Programmed cell death protein 10 OS=Homo sapiens OX=9606 GN=PDCD10 PE=1 SV=1	0.001	2.466	5	1	1	1	1	212	24.7	8.19	1.98	1	0	100	5483511	5483511	High
P13473	FALSE	High	IsMasterProtein	Lysosome-associated membrane glycoprotein 2 OS=Homo sapiens OX=9606 GN=LAMP2 PE=1 SV=2	0.001	2.465	2	1	1	1	1	410	44.9	5.63	2.24	1	0				High
A0A384NL22	FALSE	High	IsMasterProtein	Proteasome subunit beta OS=Homo sapiens OX=9606 GN=PSMB3 PE=2 SV=1	0.001	2.462	8	1	1	1	1	205	22.9	6.55	2.18	1	0	100	2.6755e+06	2.6755e+06	High
P84090	FALSE	High	IsMasterProtein	Enhancer of rudimentary homolog OS=Homo sapiens OX=9606 GN=ERH PE=1 SV=1	0.001	2.45	11	1	1	1	1	104	12.3	5.92	1.78	1	0				High
Q5BJH7	FALSE	High	IsMasterProtein	Protein YIF1B OS=Homo sapiens OX=9606 GN=YIF1B PE=1 SV=1	0.001	2.425	4	1	1	1	1	314	34.4	9.16	1.89	1	0				High
Q9H936	FALSE	High	IsMasterProtein	Mitochondrial glutamate carrier 1 OS=Homo sapiens OX=9606 GN=SLC25A22 PE=1 SV=1	0.001	2.388	2	1	1	1	1	323	34.4	9.29	2.44	1	0	100	1.0752e+06	1.0752e+06	High
A0A024R882	FALSE	High	IsMasterProtein	Stomatin, isoform CRA_a OS=Homo sapiens OX=9606 GN=STOM PE=4 SV=1	0.001	2.384	3	1	1	1	1	288	31.7	7.88	2.27	1	0				High
Q96P70	FALSE	High	IsMasterProtein	Importin-9 OS=Homo sapiens OX=9606 GN=IPO9 PE=1 SV=3	0.001	2.374	1	1	1	1	1	1041	115.9	4.81	1.72	1	0				High
O14561	FALSE	High	IsMasterProtein	Acyl carrier protein, mitochondrial OS=Homo sapiens OX=9606 GN=NDUFAB1 PE=1 SV=3	0.001	2.352	6	1	1	1	1	156	17.4	4.93	1.97	1	0				High
Q9Y678	FALSE	High	IsMasterProtein	Coatomer subunit gamma-1 OS=Homo sapiens OX=9606 GN=COPG1 PE=1 SV=1	0.001	2.338	2	1	1	1	1	874	97.7	5.47	0	1	0				High
Q96BQ5	FALSE	High	IsMasterProtein	Coiled-coil domain-containing protein 127 OS=Homo sapiens OX=9606 GN=CCDC127 PE=1 SV=1	0.001	2.338	4	1	1	1	1	260	30.8	9.2	1.63	1	0				High
P52701	FALSE	High	IsMasterProtein	DNA mismatch repair protein Msh6 OS=Homo sapiens OX=9606 GN=MSH6 PE=1 SV=2	0.001	2.319	1	1	1	1	1	1360	152.7	6.9	0	1	0	100	1.32076e+06	1.32076e+06	High
A0A024RB87	FALSE	High	IsMasterProtein	RAP1B, member of RAS oncogene family, isoform CRA_a OS=Homo sapiens OX=9606 GN=RAP1B PE=4 SV=1	0.001	2.318	5	1	1	1	1	184	20.8	5.78	2.08	1	0				High
Q13257	FALSE	High	IsMasterProtein	Mitotic spindle assembly checkpoint protein MAD2A OS=Homo sapiens OX=9606 GN=MAD2L1 PE=1 SV=1	0.001	2.291	7	2	2	2	1	205	23.5	5.08	1.65	2	0	100	1.74796e+06	1.74796e+06	High
B3KXY9	FALSE	High	IsMasterProtein	cDNA FLJ46359 fis, clone TESTI4049786, highly similar to Hexokinase-1 OS=Homo sapiens OX=9606 PE=2 SV=1	0.001	2.291	2	2	2	1	1	952	106.2	7.17	0	2	0				High
B2RAM6	FALSE	High	IsMasterProtein	cDNA, FLJ95005, highly similar to Homo sapiens kinesin family member 11 (KIF11), mRNA OS=Homo sapiens OX=9606 PE=2 SV=1	0.001	2.287	1	1	1	1	1	1056	119.1	5.72	1.76	1	0				High
A0A024R0H6	FALSE	High	IsMasterProtein	Paf1, RNA polymerase II associated factor, homolog (S. cerevisiae), isoform CRA_a OS=Homo sapiens OX=9606 GN=PAF1 PE=4 SV=1	0.001	2.285	2	1	1	1	1	531	59.9	4.63	2.01	1	0				High
P53618	FALSE	High	IsMasterProtein	Coatomer subunit beta OS=Homo sapiens OX=9606 GN=COPB1 PE=1 SV=3	0.001	2.266	2	2	2	2	1	953	107.1	6.05	0	2	0	100	818091	818091	High
Q8N5N7	FALSE	High	IsMasterProtein	39S ribosomal protein L50, mitochondrial OS=Homo sapiens OX=9606 GN=MRPL50 PE=1 SV=2	0.001	2.251	7	1	1	1	1	158	18.3	7.88	1.69	1	0	100	732043	732043	High
A0A024RAC0	FALSE	High	IsMasterProtein	Leucine zipper protein 1, isoform CRA_a OS=Homo sapiens OX=9606 GN=LUZP1 PE=4 SV=1	0.001	2.25	1	1	1	1	1	1076	120.2	8.63	1.84	1	0	100	371343	371343	High
P35610	FALSE	High	IsMasterProtein	Sterol O-acyltransferase 1 OS=Homo sapiens OX=9606 GN=SOAT1 PE=1 SV=3	0.001	2.25	3	2	2	2	1	550	64.7	8.94	3.63	2	0	100	1.19266e+06	1.19266e+06	High
P56385	FALSE	High	IsMasterProtein	ATP synthase subunit e, mitochondrial OS=Homo sapiens OX=9606 GN=ATP5ME PE=1 SV=2	0.001	2.241	14	1	1	1	1	69	7.9	9.35	1.66	1	0	100	4.06739e+06	4.06739e+06	High
A2A3R6	FALSE	High	IsMasterProtein	40S ribosomal protein S6 OS=Homo sapiens OX=9606 GN=RPS6 PE=2 SV=1	0.001	2.235	3	1	1	1	1	249	28.7	10.84	1.84	1	0	100	4.6372e+06	4.6372e+06	High
O75663	FALSE	High	IsMasterProtein	TIP41-like protein OS=Homo sapiens OX=9606 GN=TIPRL PE=1 SV=2	0.001	2.233	4	1	1	1	1	272	31.4	5.91	0	1	0				High
B2R4D5	FALSE	High	IsMasterProtein	Actin-related protein 2/3 complex subunit 3 OS=Homo sapiens OX=9606 PE=2 SV=1	0.001	2.229	6	1	1	1	1	178	20.5	8.59	2.15	1	0				High
Q9NX40	FALSE	High	IsMasterProtein	OCIA domain-containing protein 1 OS=Homo sapiens OX=9606 GN=OCIAD1 PE=1 SV=1	0.001	2.212	4	1	1	1	1	245	27.6	7.49	0	1	0				High
Q9H000	FALSE	High	IsMasterProtein	Probable E3 ubiquitin-protein ligase makorin-2 OS=Homo sapiens OX=9606 GN=MKRN2 PE=1 SV=2	0.001	2.208	2	1	1	1	1	416	46.9	7.61	0	1	0				High
P18077	FALSE	High	IsMasterProtein	60S ribosomal protein L35a OS=Homo sapiens OX=9606 GN=RPL35A PE=1 SV=2	0.001	2.193	8	1	1	1	1	110	12.5	11.06	2.4	1	0	100	1.32657e+06	1.32657e+06	High
Q9BXW9	FALSE	High	IsMasterProtein	Fanconi anemia group D2 protein OS=Homo sapiens OX=9606 GN=FANCD2 PE=1 SV=2	0.001	2.168	1	1	1	1	1	1451	164	5.88	2.09	1	0				High
P30419	FALSE	High	IsMasterProtein	Glycylpeptide N-tetradecanoyltransferase 1 OS=Homo sapiens OX=9606 GN=NMT1 PE=1 SV=2	0.001	2.164	3	1	1	1	1	496	56.8	7.8	1.67	1	0				High
A0A024RD83	FALSE	High	IsMasterProtein	Tetratricopeptide repeat domain 19, isoform CRA_a OS=Homo sapiens OX=9606 GN=TTC19 PE=4 SV=1	0.001	2.162	3	1	1	1	1	380	42.4	5.77	1.76	1	0				High
Q9P287	FALSE	High	IsMasterProtein	BRCA2 and CDKN1A-interacting protein OS=Homo sapiens OX=9606 GN=BCCIP PE=1 SV=1	0.001	2.144	3	1	1	1	1	314	36	4.61	0	1	0				High
A0A494C169	FALSE	High	IsMasterProtein	Pantothenate kinase 4 OS=Homo sapiens OX=9606 GN=PANK4 PE=1 SV=1	0.001	2.134	2	1	1	1	1	781	86.9	6.34	0	1	0				High
Q71V07	FALSE	High	IsMasterProtein	Signal recognition particle subunit SRP72 OS=Homo sapiens OX=9606 PE=2 SV=1	0.001	2.127	2	1	1	1	1	671	74.6	9.19	1.69	1	0				High
B7Z6L9	FALSE	High	IsMasterProtein	V-type proton ATPase subunit OS=Homo sapiens OX=9606 PE=2 SV=1	0.001	2.121	3	1	1	1	1	392	44.6	5.2	1.79	1	0	100	1.81624e+06	1.81624e+06	High
Q7L2E3	FALSE	High	IsMasterProtein	ATP-dependent RNA helicase DHX30 OS=Homo sapiens OX=9606 GN=DHX30 PE=1 SV=1	0.001	2.114	1	1	1	1	1	1194	133.9	8.78	0	1	0	100	798864	798864	High
Q8N4H5	FALSE	High	IsMasterProtein	Mitochondrial import receptor subunit TOM5 homolog OS=Homo sapiens OX=9606 GN=TOMM5 PE=1 SV=1	0.001	2.103	29	2	2	2	1	51	6	9.7	1.73	2	0	100	8.62991e+06	8.62991e+06	High
B7Z8Z6	FALSE	High	IsMasterProtein	DNA helicase OS=Homo sapiens OX=9606 PE=2 SV=1	0.001	2.101	1	1	1	1	1	954	106.8	5.36	2.07	1	0	100	1.03097e+06	1.03097e+06	High
H3BLV9	FALSE	High	IsMasterProtein	SRSF protein kinase 1 (Fragment) OS=Homo sapiens OX=9606 GN=SRPK1 PE=1 SV=1	0.001	2.095	1	1	1	1	1	671	76	6.28	0	1	0				High
O75947	FALSE	High	IsMasterProtein	ATP synthase subunit d, mitochondrial OS=Homo sapiens OX=9606 GN=ATP5PD PE=1 SV=3	0.001	2.091	11	1	1	1	1	161	18.5	5.3	1.61	1	0	100	2.15634e+06	2.15634e+06	High
Q9BRL6	FALSE	High	IsMasterProtein	Serine/arginine-rich splicing factor 8 OS=Homo sapiens OX=9606 GN=SRSF8 PE=1 SV=1	0.001	2.084	3	1	1	1	1	282	32.3	11.72	2.5	1	0				High
O43719	FALSE	High	IsMasterProtein	HIV Tat-specific factor 1 OS=Homo sapiens OX=9606 GN=HTATSF1 PE=1 SV=1	0.001	2.078	1	1	1	1	1	755	85.8	4.4	1.66	1	0	100	1.10197e+06	1.10197e+06	High
J3QK89	FALSE	High	IsMasterProtein	Calcium homeostasis endoplasmic reticulum protein OS=Homo sapiens OX=9606 GN=CHERP PE=1 SV=1	0.001	2.076	1	1	1	1	1	927	104.9	9.19	2	1	0				High
A0A024R4U3	FALSE	High	IsMasterProtein	Tubulin tyrosine ligase-like family, member 12, isoform CRA_a OS=Homo sapiens OX=9606 GN=TTLL12 PE=4 SV=1	0.001	2.073	2	1	1	1	1	644	74.4	5.53	1.85	1	0				High
Q1KMD3	FALSE	High	IsMasterProtein	Heterogeneous nuclear ribonucleoprotein U-like protein 2 OS=Homo sapiens OX=9606 GN=HNRNPUL2 PE=1 SV=1	0.001	2.065	1	1	1	1	1	747	85.1	4.91	2.27	1	0				High
Q8WUA2	FALSE	High	IsMasterProtein	Peptidyl-prolyl cis-trans isomerase-like 4 OS=Homo sapiens OX=9606 GN=PPIL4 PE=1 SV=1	0.001	2.049	2	1	1	1	1	492	57.2	5.92	1.93	1	0				High
H0UI66	FALSE	High	IsMasterProtein	Zinc finger protein 217, isoform CRA_b OS=Homo sapiens OX=9606 GN=ZNF217 PE=4 SV=1	0.001	2.042	2	1	1	1	1	1061	116.4	8.28	0	1	0				High
H0YHG0	FALSE	High	IsMasterProtein	Uncharacterized protein (Fragment) OS=Homo sapiens OX=9606 PE=1 SV=1	0.001	2.041	2	1	1	1	1	523	59.1	8.59	2.1	1	0				High
B3KTT0	FALSE	High	IsMasterProtein	cDNA FLJ38675 fis, clone IMR322000243, highly similar to Nucleoporin Nup43 OS=Homo sapiens OX=9606 PE=2 SV=1	0.001	2.034	3	1	1	1	1	380	42.1	5.54	1.99	1	0				High
B2R6F5	FALSE	High	IsMasterProtein	Protein XRP2 OS=Homo sapiens OX=9606 PE=2 SV=1	0.001	2.032	3	1	1	1	1	350	39.6	5.12	0	1	0				High
A0A024RD93	FALSE	High	IsMasterProtein	Phosphoribosylaminoimidazole carboxylase, phosphoribosylaminoimidazole succinocarboxamide synthetase, isoform CRA_c OS=Homo sapiens OX=9606 GN=PAICS PE=3 SV=1	0.001	1.996	2	1	1	1	1	425	47	7.23	0	1	0	100	1.40304e+06	1.40304e+06	High
Q13642	FALSE	High	IsMasterProtein	Four and a half LIM domains protein 1 OS=Homo sapiens OX=9606 GN=FHL1 PE=1 SV=4	0.001	1.972	4	1	1	1	1	323	36.2	8.97	2.27	1	0				High
O43823	FALSE	High	IsMasterProtein	A-kinase anchor protein 8 OS=Homo sapiens OX=9606 GN=AKAP8 PE=1 SV=1	0.001	1.955	1	1	1	1	1	692	76.1	5.15	0	1	0				High
Q96T76	FALSE	High	IsMasterProtein	MMS19 nucleotide excision repair protein homolog OS=Homo sapiens OX=9606 GN=MMS19 PE=1 SV=2	0.001	1.938	1	1	1	1	1	1030	113.2	6.35	0	1	0				High
A0A087WW40	FALSE	High	IsMasterProtein	Endophilin-B1 OS=Homo sapiens OX=9606 GN=SH3GLB1 PE=1 SV=1	0.001	1.936	3	1	1	1	1	394	44.2	6.44	0	1	0	100	12732025	12732025	High
Q99700	FALSE	High	IsMasterProtein	Ataxin-2 OS=Homo sapiens OX=9606 GN=ATXN2 PE=1 SV=2	0.001	1.932	1	1	1	1	1	1313	140.2	9.57	1.63	1	0				High
Q5RKV6	FALSE	High	IsMasterProtein	Exosome complex component MTR3 OS=Homo sapiens OX=9606 GN=EXOSC6 PE=1 SV=1	0.001	1.919	6	1	1	1	1	272	28.2	6.28	2.36	1	0	100	893430	893430	High
B7Z4C8	FALSE	High	IsMasterProtein	60S ribosomal protein L31 OS=Homo sapiens OX=9606 GN=RPL31 PE=1 SV=1	0.001	1.909	7	1	1	1	1	130	15.1	10.37	0	1	0	100	6284545	6284545	High
A0A3B3ISG5	FALSE	High	IsMasterProtein	Insulin-degrading enzyme OS=Homo sapiens OX=9606 GN=IDE PE=1 SV=1	0.001	1.9	1	1	1	1	1	1019	117.9	6.92	0	1	0				High
Q9BT22	FALSE	High	IsMasterProtein	Chitobiosyldiphosphodolichol beta-mannosyltransferase OS=Homo sapiens OX=9606 GN=ALG1 PE=1 SV=2	0.001	1.897	2	1	1	1	1	464	52.5	7.23	0	1	0				High
B4DPD5	FALSE	High	IsMasterProtein	Ubiquitin thioesterase OS=Homo sapiens OX=9606 PE=2 SV=1	0.001	1.887	4	1	1	1	1	308	35.2	5.59	0	1	0	100	821183	821183	High
P43246	FALSE	High	IsMasterProtein	DNA mismatch repair protein Msh2 OS=Homo sapiens OX=9606 GN=MSH2 PE=1 SV=1	0.001	1.866	1	1	1	1	1	934	104.7	5.77	0	1	0				High
A6XMV9	FALSE	High	IsMasterProtein	Protease serine 2 preproprotein OS=Homo sapiens OX=9606 GN=PRSS2 PE=1 SV=1	0.001	1.853	8	1	1	1	1	261	28	5.14	3.52	1	0				High
B4DRS6	FALSE	High	IsMasterProtein	Sidoreflexin OS=Homo sapiens OX=9606 PE=2 SV=1	0.001	1.853	3	1	1	1	1	329	36.3	9.01	2.08	1	0				High
P10644	FALSE	High	IsMasterProtein	cAMP-dependent protein kinase type I-alpha regulatory subunit OS=Homo sapiens OX=9606 GN=PRKAR1A PE=1 SV=1	0.001	1.838	3	1	1	1	1	381	43	5.35	1.62	1	0				High
A0A140VJE8	FALSE	High	IsMasterProtein	AP complex subunit beta OS=Homo sapiens OX=9606 GN=AP2B1 PE=2 SV=1	0.001	1.822	1	1	1	1	1	951	105.6	5.34	2.2	1	0				High
B2R7E8	FALSE	High	IsMasterProtein	cDNA, FLJ93412, highly similar to Homo sapiens replication protein A2, 32kDa (RPA2), mRNA OS=Homo sapiens OX=9606 PE=2 SV=1	0.001	1.817	3	1	1	1	1	270	29.2	6.15	1.75	1	0	100	1.31417e+06	1.31417e+06	High
A0A140TA86	FALSE	High	IsMasterProtein	MICOS complex subunit MIC13 OS=Homo sapiens OX=9606 GN=MICOS13 PE=1 SV=1	0.001	1.813	9	2	2	2	1	140	15.4	9.03	3.55	2	0	100	2293098	2293098	High
A0A087WUT6	FALSE	High	IsMasterProtein	Eukaryotic translation initiation factor 5B OS=Homo sapiens OX=9606 GN=EIF5B PE=1 SV=1	0.001	1.813	1	1	1	1	1	1220	138.6	5.58	0	1	0				High
O60716	FALSE	High	IsMasterProtein	Catenin delta-1 OS=Homo sapiens OX=9606 GN=CTNND1 PE=1 SV=1	0.001	1.813	1	1	1	1	1	968	108.1	6.23	1.73	1	0	100	900692	900692	High
K7ELC2	FALSE	High	IsMasterProtein	40S ribosomal protein S15 OS=Homo sapiens OX=9606 GN=RPS15 PE=1 SV=1	0.001	1.807	8	1	1	1	1	152	17.7	10.39	0	1	0	100	2.14451e+06	2.14451e+06	High
Q14473	FALSE	High	IsMasterProtein	GLOBIN domain-containing protein OS=Homo sapiens OX=9606 PE=3 SV=1	0.001	1.793	6	1	1	1	1	175	18.9	6.79	2.09	1	0				High
Q9Y3E8	FALSE	High	IsMasterProtein	CGI-150 protein OS=Homo sapiens OX=9606 PE=2 SV=1	0.001	1.774	3	1	1	1	1	504	55	8.7	0	1	0				High
A0A024R0C0	FALSE	High	IsMasterProtein	Choline/ethanolamine phosphotransferase 1, isoform CRA_b OS=Homo sapiens OX=9606 GN=CEPT1 PE=3 SV=1	0.001	1.773	3	1	1	1	1	416	46.5	8.21	2.18	1	0	100	793849	793849	High
P42357	FALSE	High	IsMasterProtein	Histidine ammonia-lyase OS=Homo sapiens OX=9606 GN=HAL PE=1 SV=1	0.001	1.765	2	1	1	1	1	657	72.7	6.95	2.01	1	0				High
Q8WWY3	FALSE	High	IsMasterProtein	U4/U6 small nuclear ribonucleoprotein Prp31 OS=Homo sapiens OX=9606 GN=PRPF31 PE=1 SV=2	0.001	1.762	2	1	1	1	1	499	55.4	5.78	0	1	0				High
A0A0S2Z404	FALSE	High	IsMasterProtein	Regulator of chromosome condensation 1 isoform 2 (Fragment) OS=Homo sapiens OX=9606 GN=RCC1 PE=2 SV=1	0.001	1.762	2	1	1	1	1	452	48.1	8.16	1.63	1	0	100	1.72198e+06	1.72198e+06	High
Q9BTE3	FALSE	High	IsMasterProtein	Mini-chromosome maintenance complex-binding protein OS=Homo sapiens OX=9606 GN=MCMBP PE=1 SV=2	0.001	1.758	2	1	1	1	1	642	72.9	5.87	2.14	1	0				High
H9STE0	FALSE	High	IsMasterProtein	Cytochrome c oxidase subunit 2 OS=Homo sapiens OX=9606 GN=COX2 PE=3 SV=1	0.001	1.739	4	1	1	1	1	231	25.9	4.82	2.29	1	0	100	15197139	15197139	High
Q9UJC3	FALSE	High	IsMasterProtein	Protein Hook homolog 1 OS=Homo sapiens OX=9606 GN=HOOK1 PE=1 SV=2	0.001	1.727	3	2	2	2	1	728	84.6	5.15	0	2	0	100	66751.1	66751.1	High
Q96RZ2	FALSE	High	IsMasterProtein	N-acetylglucosamine-1-phosphate transferase, gamma subunit, isoform CRA_b OS=Homo sapiens OX=9606 GN=RJD9 PE=4 SV=1	0.001	1.726	3	1	1	1	1	331	36.8	6.79	1.8	1	0				High
B4DNB9	FALSE	High	IsMasterProtein	cDNA FLJ53069, highly similar to AP-2 complex subunit mu-1 OS=Homo sapiens OX=9606 PE=2 SV=1	0.002	1.705	2	1	1	1	1	460	52.3	9.5	1.85	1	0				High
Q4VCS5	FALSE	High	IsMasterProtein	Angiomotin OS=Homo sapiens OX=9606 GN=AMOT PE=1 SV=1	0.002	1.699	2	1	1	1	1	1084	118	7.64	2.63	1	0				High
O94927	FALSE	High	IsMasterProtein	HAUS augmin-like complex subunit 5 OS=Homo sapiens OX=9606 GN=HAUS5 PE=1 SV=2	0.002	1.695	2	1	1	1	1	633	71.6	8.51	1.84	1	0				High
A0A140VJL3	FALSE	High	IsMasterProtein	Hypoxanthine phosphoribosyltransferase OS=Homo sapiens OX=9606 PE=2 SV=1	0.002	1.694	6	1	1	1	1	218	24.6	6.68	0	1	0	100	1.61885e+06	1.61885e+06	High
Q14566	FALSE	High	IsMasterProtein	DNA replication licensing factor MCM6 OS=Homo sapiens OX=9606 GN=MCM6 PE=1 SV=1	0.002	1.681	2	1	1	1	1	821	92.8	5.41	2.22	1	0	100	3.24238e+06	3.24238e+06	High
Q9HA47	FALSE	High	IsMasterProtein	Uridine-cytidine kinase 1 OS=Homo sapiens OX=9606 GN=UCK1 PE=1 SV=1	0.002	1.677	3	1	1	1	1	277	31.4	7.3	0	1	0				High
A8K7S5	FALSE	High	IsMasterProtein	Katanin p60 ATPase-containing subunit A1 OS=Homo sapiens OX=9606 GN=KATNA1 PE=2 SV=1	0.002	1.676	2	1	1	1	1	491	55.9	6.9	2.05	1	0	100	2.45286e+06	2.45286e+06	High
A0A087X211	FALSE	High	IsMasterProtein	Protein CIP2A OS=Homo sapiens OX=9606 GN=CIP2A PE=1 SV=1	0.002	1.672	1	1	1	1	1	906	102.2	6.23	0	1	0				High
Q9NP66	FALSE	High	IsMasterProtein	High mobility group protein 20A OS=Homo sapiens OX=9606 GN=HMG20A PE=1 SV=1	0.002	1.662	5	2	2	2	1	347	40.1	6.49	1.87	2	0	100	1.52708e+06	1.52708e+06	High
A0A024R071	FALSE	High	IsMasterProtein	Nucleoporin 155kDa, isoform CRA_a OS=Homo sapiens OX=9606 GN=NUP155 PE=4 SV=1	0.002	1.656	1	1	1	1	1	1391	155.1	6.16	2.1	1	0				High
D6RJ07	FALSE	High	IsMasterProtein	Zinc finger protein 346 OS=Homo sapiens OX=9606 GN=ZNF346 PE=1 SV=1	0.002	1.644	4	1	1	1	1	310	34.6	9.22	2.09	1	0				High
O15042	FALSE	High	IsMasterProtein	U2 snRNP-associated SURP motif-containing protein OS=Homo sapiens OX=9606 GN=U2SURP PE=1 SV=2	0.002	1.614	1	1	1	1	1	1029	118.2	8.47	1.77	1	0				High
Q9Y2X9	FALSE	High	IsMasterProtein	Zinc finger protein 281 OS=Homo sapiens OX=9606 GN=ZNF281 PE=1 SV=1	0.002	1.609	1	1	1	1	1	895	96.9	8.48	1.78	1	0	100	665574	665574	High
Q6NUL7	FALSE	High	IsMasterProtein	SPTLC1 protein OS=Homo sapiens OX=9606 GN=SPTLC1 PE=2 SV=1	0.002	1.603	4	1	1	1	1	513	57.4	7.46	2.79	1	0				High
B2RNR6	FALSE	High	IsMasterProtein	Zinc finger RNA binding protein OS=Homo sapiens OX=9606 GN=ZFR PE=2 SV=1	0.002	1.595	3	2	2	2	1	1074	116.9	9.04	0	2	0				High
O43684	FALSE	High	IsMasterProtein	Mitotic checkpoint protein BUB3 OS=Homo sapiens OX=9606 GN=BUB3 PE=1 SV=1	0.002	1.59	2	1	1	1	1	328	37.1	6.84	1.85	1	0				High
Q9P0U3	FALSE	High	IsMasterProtein	Sentrin-specific protease 1 OS=Homo sapiens OX=9606 GN=SENP1 PE=1 SV=2	0.002	1.567	2	1	1	1	1	644	73.4	8.47	2.15	1	0				High
P19623	FALSE	High	IsMasterProtein	Spermidine synthase OS=Homo sapiens OX=9606 GN=SRM PE=1 SV=1	0.002	1.559	4	1	1	1	1	302	33.8	5.49	1.93	1	0				High
A0A384N6H6	FALSE	High	IsMasterProtein	Epididymis secretory sperm binding protein OS=Homo sapiens OX=9606 PE=2 SV=1	0.002	1.549	2	1	1	1	1	371	42.7	6.86	1.89	1	0	100	735311	735311	High
A8K588	FALSE	High	IsMasterProtein	cDNA FLJ76823, highly similar to Homo sapiens splicing factor, arginine/serine-rich 6 (SFRS6), mRNA OS=Homo sapiens OX=9606 PE=2 SV=1	0.002	1.548	4	1	1	1	1	344	39.5	11.4	1.88	1	0				High
V9HW92	FALSE	High	IsMasterProtein	Epididymis secretory protein Li 112 OS=Homo sapiens OX=9606 GN=HEL-S-112 PE=2 SV=1	0.002	1.534	3	1	1	1	1	329	36	7.02	0	1	0	100	1.42156e+06	1.42156e+06	High
Q9NPL8	FALSE	High	IsMasterProtein	Complex I assembly factor TIMMDC1, mitochondrial OS=Homo sapiens OX=9606 GN=TIMMDC1 PE=1 SV=2	0.002	1.527	5	1	1	1	1	285	32.2	8.5	2.21	1	0				High
Q59FB9	FALSE	High	IsMasterProtein	Toll interacting protein variant (Fragment) OS=Homo sapiens OX=9606 PE=2 SV=1	0.002	1.52	3	1	1	1	1	352	38.9	8.46	0	1	0	100	1.80406e+06	1.80406e+06	High
Q8IYV2	FALSE	High	IsMasterProtein	DEAD (Asp-Glu-Ala-Asp) box polypeptide 20 OS=Homo sapiens OX=9606 GN=DDX20 PE=2 SV=1	0.003	1.511	2	1	1	1	1	824	92.1	7.03	0	1	0				High
A0A384NKJ3	FALSE	High	IsMasterProtein	Epididymis secretory sperm binding protein OS=Homo sapiens OX=9606 PE=2 SV=1	0.003	1.51	3	1	1	1	1	302	32.8	8.54	0	1	0				High
Q5U5J2	FALSE	High	IsMasterProtein	CSNK2A1 protein OS=Homo sapiens OX=9606 GN=CSNK2A1 PE=1 SV=1	0.003	1.507	2	1	1	1	1	397	45.9	7.96	1.99	1	0	100	913971	913971	High
F8WF69	FALSE	High	IsMasterProtein	Clathrin light chain OS=Homo sapiens OX=9606 GN=CLTA PE=1 SV=1	0.003	1.501	3	1	1	1	1	260	27.8	4.91	1.93	1	0				High
B7Z2B5	FALSE	High	IsMasterProtein	Molybdopterin molybdenumtransferase OS=Homo sapiens OX=9606 PE=2 SV=1	0.003	1.497	2	1	1	1	1	782	84.7	5.73	0	1	0				High
P23258	FALSE	High	IsMasterProtein	Tubulin gamma-1 chain OS=Homo sapiens OX=9606 GN=TUBG1 PE=1 SV=2	0.003	1.473	2	1	1	1	1	451	51.1	6.14	0	1	0				High
A0A024R5K1	FALSE	High	IsMasterProtein	Coronin OS=Homo sapiens OX=9606 GN=CORO1B PE=3 SV=1	0.003	1.472	2	1	1	1	1	489	54.2	5.88	2.03	1	0				High
Q9H8J7	FALSE	High	IsMasterProtein	HCG1657189 OS=Homo sapiens OX=9606 GN=hCG_1657189 PE=2 SV=1	0.003	1.465	4	1	1	1	1	256	27.9	10.95	2.08	1	0	100	2.86434e+06	2.86434e+06	High
A8K813	FALSE	High	IsMasterProtein	cDNA FLJ77763, highly similar to Homo sapiens prolactin regulatory element binding (PREB), mRNA OS=Homo sapiens OX=9606 PE=2 SV=1	0.003	1.463	3	1	1	1	1	417	45.5	8.05	1.67	1	0	100	787287	787287	High
Q63ZY3	FALSE	High	IsMasterProtein	KN motif and ankyrin repeat domain-containing protein 2 OS=Homo sapiens OX=9606 GN=KANK2 PE=1 SV=1	0.003	1.45	2	1	1	1	1	851	91.1	5.63	2.25	1	0	100	1.34145e+06	1.34145e+06	High
B5BU01	FALSE	High	IsMasterProtein	Eukaryotic translation initiation factor 2 beta OS=Homo sapiens OX=9606 GN=EIF2S2 PE=2 SV=1	0.004	1.446	2	1	1	1	1	333	38.3	5.94	1.67	1	0	100	622452	622452	High
Q86VH5	FALSE	High	IsMasterProtein	Leucine-rich repeat transmembrane neuronal protein 3 OS=Homo sapiens OX=9606 GN=LRRTM3 PE=2 SV=2	0.004	1.437	2	1	1	1	1	581	65.9	9.13	0	1	0				High
F8VRB8	FALSE	High	IsMasterProtein	Mediator of RNA polymerase II transcription subunit 13-like (Fragment) OS=Homo sapiens OX=9606 GN=MED13L PE=1 SV=2	0.004	1.437	1	1	1	1	1	1081	118.6	6.57	1.97	1	0	100	1.32858e+06	1.32858e+06	High
B7Z475	FALSE	High	IsMasterProtein	cDNA FLJ55712, highly similar to F-box-like/WD repeat protein TBL1XR1 OS=Homo sapiens OX=9606 PE=2 SV=1	0.004	1.432	11	1	1	1	1	376	40.7	6.83	0	1	0				High
Q9P270	FALSE	High	IsMasterProtein	SLAIN motif-containing protein 2 OS=Homo sapiens OX=9606 GN=SLAIN2 PE=1 SV=2	0.004	1.427	2	1	1	1	1	581	62.5	9.45	2.1	1	0				High
Q9Y2R0	FALSE	High	IsMasterProtein	Cytochrome c oxidase assembly factor 3 homolog, mitochondrial OS=Homo sapiens OX=9606 GN=COA3 PE=1 SV=1	0.004	1.418	8	1	1	1	1	106	11.7	9.6	0	1	0				High
Q6UWP8	FALSE	High	IsMasterProtein	Suprabasin OS=Homo sapiens OX=9606 GN=SBSN PE=1 SV=2	0.004	1.417	6	1	1	1	1	590	60.5	7.01	0	1	0				High
A0A494C0C4	FALSE	High	IsMasterProtein	Zinc finger CCCH domain-containing protein 11B OS=Homo sapiens OX=9606 GN=ZC3H11B PE=1 SV=1	0.004	1.414	1	1	1	1	1	810	89.5	6.61	0	1	0				High
P55039	FALSE	High	IsMasterProtein	Developmentally-regulated GTP-binding protein 2 OS=Homo sapiens OX=9606 GN=DRG2 PE=1 SV=1	0.004	1.41	3	1	1	1	1	364	40.7	8.88	0	1	0	100	577530	577530	High
E9PCR7	FALSE	High	IsMasterProtein	2-oxoglutarate dehydrogenase, mitochondrial OS=Homo sapiens OX=9606 GN=OGDH PE=1 SV=1	0.004	1.406	1	1	1	1	1	1038	117.6	6.92	0	1	0				High
A4D218	FALSE	High	IsMasterProtein	MAD1 mitotic arrest deficient-like 1 (Yeast) OS=Homo sapiens OX=9606 GN=MAD1L1 PE=4 SV=1	0.004	1.395	1	1	1	1	1	803	91.7	8.1	0	1	0				High
A0A0A0MTI1	FALSE	High	IsMasterProtein	Delta(24)-sterol reductase OS=Homo sapiens OX=9606 GN=DHCR24 PE=1 SV=1	0.004	1.394	2	1	1	1	1	528	61.4	8.13	0	1	0	100	256147	256147	High
A0A1K0GXZ1	FALSE	High	IsMasterProtein	Globin C1 OS=Homo sapiens OX=9606 GN=GLNC1 PE=3 SV=1	0.004	1.392	8	1	1	1	1	177	19.2	9.77	1.83	1	0	100	1.47802e+06	1.47802e+06	High
O75937	FALSE	High	IsMasterProtein	DnaJ homolog subfamily C member 8 OS=Homo sapiens OX=9606 GN=DNAJC8 PE=1 SV=2	0.004	1.391	6	1	1	1	1	253	29.8	9.06	1.64	1	0				High
B2R7R5	FALSE	High	IsMasterProtein	cDNA, FLJ93570, highly similar to Homo sapiens phosphoribosyl pyrophosphate synthetase-associated protein 2 (PRPSAP2), mRNA OS=Homo sapiens OX=9606 PE=2 SV=1	0.004	1.39	2	1	1	1	1	369	40.9	7.44	1.63	1	0				High
Q9P2R3	FALSE	High	IsMasterProtein	Rabankyrin-5 OS=Homo sapiens OX=9606 GN=ANKFY1 PE=1 SV=2	0.005	1.383	1	1	1	1	1	1169	128.3	6.1	0	1	0				High
A0A2R8YDT1	FALSE	High	IsMasterProtein	Glutamine synthetase OS=Homo sapiens OX=9606 GN=GLUL PE=1 SV=1	0.006	1.374	2	1	1	1	1	507	57.1	8.37	0	1	0	100	964068	964068	High
B2RBY4	FALSE	High	IsMasterProtein	DNA primase OS=Homo sapiens OX=9606 PE=2 SV=1	0.006	1.372	2	1	1	1	1	420	49.9	8.38	0	1	0	100	189220	189220	High
Q9BXP5	FALSE	High	IsMasterProtein	Serrate RNA effector molecule homolog OS=Homo sapiens OX=9606 GN=SRRT PE=1 SV=1	0.007	1.35	1	1	1	1	1	876	100.6	5.96	0	1	0				High
B4DKM0	FALSE	High	IsMasterProtein	cDNA FLJ51883, highly similar to Mitochondrial 39S ribosomal protein L3 OS=Homo sapiens OX=9606 PE=2 SV=1	0.007	1.345	3	1	1	1	1	375	41.6	9.58	1.69	1	0				High
P13987	FALSE	High	IsMasterProtein	CD59 glycoprotein OS=Homo sapiens OX=9606 GN=CD59 PE=1 SV=1	0.007	1.343	6	1	1	1	1	128	14.2	6.48	0	1	0	100	838234	838234	High
Q86TJ2	FALSE	High	IsMasterProtein	Transcriptional adapter 2-beta OS=Homo sapiens OX=9606 GN=TADA2B PE=1 SV=2	0.007	1.333	2	1	1	1	1	420	48.4	7.83	0	1	0				High
A0A024R5H0	FALSE	High	IsMasterProtein	Barrier to autointegration factor 1, isoform CRA_a OS=Homo sapiens OX=9606 GN=BANF1 PE=4 SV=1	0.008	1.321	13	1	1	1	1	89	10.1	6.09	1.77	1	0				High
A0A024R2F9	FALSE	High	IsMasterProtein	Transmembrane protein 43 isoform 1 OS=Homo sapiens OX=9606 GN=TMEM43 PE=2 SV=1	0.008	1.308	2	1	1	1	1	400	44.8	8.13	1.72	1	0				High
A0A024R8H5	FALSE	High	IsMasterProtein	TNF receptor-associated factor OS=Homo sapiens OX=9606 GN=TRAF2 PE=3 SV=1	0.008	1.304	2	1	1	1	1	501	55.8	7.53	0	1	0				High
O43347	FALSE	High	IsMasterProtein	RNA-binding protein Musashi homolog 1 OS=Homo sapiens OX=9606 GN=MSI1 PE=1 SV=1	0.008	1.297	2	1	1	1	1	362	39.1	7.85	1.81	1	0				High
Q96C03	FALSE	High	IsMasterProtein	Mitochondrial dynamics protein MID49 OS=Homo sapiens OX=9606 GN=MIEF2 PE=1 SV=1	0.008	1.293	2	1	1	1	1	454	49.2	5.12	0	1	0	100	609804	609804	High
A0A384MDY0	FALSE	High	IsMasterProtein	Catenin (Cadherin-associated protein), alpha 1, 102kDa, isoform CRA_b OS=Homo sapiens OX=9606 GN=CTNNA1 PE=2 SV=1	0.008	1.288	1	1	1	1	1	906	100	6.29	0	1	0				High
Q86UA3	FALSE	High	IsMasterProtein	Chromosome 12 open reading frame 10 OS=Homo sapiens OX=9606 GN=C12orf10 PE=1 SV=1	0.008	1.275	2	1	1	1	1	376	42.5	6.84	0	1	0				High
Q5SRE5	FALSE	High	IsMasterProtein	Nucleoporin NUP188 homolog OS=Homo sapiens OX=9606 GN=NUP188 PE=1 SV=1	0.008	1.273	1	1	1	1	1	1749	195.9	6.73	0	1	0				High
O43709	FALSE	High	IsMasterProtein	Probable 18S rRNA (guanine-N(7))-methyltransferase OS=Homo sapiens OX=9606 GN=BUD23 PE=1 SV=2	0.008	1.259	4	1	1	1	1	281	31.9	8.73	1.66	1	0				High
P17482	FALSE	High	IsMasterProtein	Homeobox protein Hox-B9 OS=Homo sapiens OX=9606 GN=HOXB9 PE=1 SV=2	0.008	1.247	5	1	1	1	1	250	28	8.9	0	1	0				High
E9PAU2	FALSE	High	IsMasterProtein	Ribonucleoprotein PTB-binding 1 OS=Homo sapiens OX=9606 GN=RAVER1 PE=1 SV=1	0.008	1.245	3	1	1	1	1	756	79.5	8.92	0	1	0	100	277738	277738	High
Q15369	FALSE	High	IsMasterProtein	Elongin-C OS=Homo sapiens OX=9606 GN=ELOC PE=1 SV=1	0.008	1.244	11	1	1	1	1	112	12.5	4.78	0	1	0				High
Q14151	FALSE	High	IsMasterProtein	Scaffold attachment factor B2 OS=Homo sapiens OX=9606 GN=SAFB2 PE=1 SV=1	0.008	1.237	1	1	1	1	1	953	107.4	6.16	1.75	1	0				High
B2R983	FALSE	High	IsMasterProtein	cDNA, FLJ94267, highly similar to Homo sapiens glutathione S-transferase omega 1 (GSTO1), mRNA OS=Homo sapiens OX=9606 PE=2 SV=1	0.008	1.234	4	1	1	1	1	241	27.5	6.6	0	1	0				High
Q53Y06	FALSE	High	IsMasterProtein	ATPase, H+ transporting, lysosomal 31kDa, V1 subunit E isoform 1 OS=Homo sapiens OX=9606 GN=ATP6V1E1 PE=2 SV=1	0.008	1.233	4	1	1	1	1	226	26.1	8	0	1	0				High
Q32MZ4	FALSE	High	IsMasterProtein	Leucine-rich repeat flightless-interacting protein 1 OS=Homo sapiens OX=9606 GN=LRRFIP1 PE=1 SV=2	0.008	1.22	2	1	1	1	1	808	89.2	4.65	1.62	1	0				High
Q92688	FALSE	High	IsMasterProtein	Acidic leucine-rich nuclear phosphoprotein 32 family member B OS=Homo sapiens OX=9606 GN=ANP32B PE=1 SV=1	0.008	1.218	3	1	1	1	1	251	28.8	4.06	0	1	0	100	886587	886587	High
A0A384P5U2	FALSE	High	IsMasterProtein	Epididymis secretory sperm binding protein OS=Homo sapiens OX=9606 PE=2 SV=1	0.008	1.217	3	1	1	1	1	249	28.6	4.09	1.88	1	0	100	1.59951e+06	1.59951e+06	High
Q5VWC4	FALSE	High	IsMasterProtein	26S proteasome non-ATPase regulatory subunit 4 OS=Homo sapiens OX=9606 GN=PSMD4 PE=1 SV=1	0.008	1.216	2	1	1	1	1	380	41.1	4.81	2.01	1	0				High
A0A384MTI6	FALSE	High	IsMasterProtein	Epididymis secretory sperm binding protein OS=Homo sapiens OX=9606 PE=2 SV=1	0.008	1.216	1	1	1	1	1	744	82.5	6.95	1.73	1	0	100	1.12376e+06	1.12376e+06	High
A0A024R3D8	FALSE	High	IsMasterProtein	Acetyltransferase component of pyruvate dehydrogenase complex OS=Homo sapiens OX=9606 GN=DLAT PE=3 SV=1	0.008	1.214	1	1	1	1	1	647	68.9	7.84	0	1	0				High
Q14161	FALSE	High	IsMasterProtein	ARF GTPase-activating protein GIT2 OS=Homo sapiens OX=9606 GN=GIT2 PE=1 SV=2	0.008	1.214	1	1	1	1	1	759	84.5	7.23	0	1	0	100	488963	488963	High
P56537	FALSE	High	IsMasterProtein	Eukaryotic translation initiation factor 6 OS=Homo sapiens OX=9606 GN=EIF6 PE=1 SV=1	0.008	1.214	4	1	1	1	1	245	26.6	4.68	1.77	1	0	100	1.57897e+06	1.57897e+06	High
Q13409	FALSE	High	IsMasterProtein	Cytoplasmic dynein 1 intermediate chain 2 OS=Homo sapiens OX=9606 GN=DYNC1I2 PE=1 SV=3	0.008	1.212	1	1	1	1	1	638	71.4	5.2	0	1	0	100	741153	741153	High
Q59F99	FALSE	High	IsMasterProtein	Staufen isoform b variant (Fragment) OS=Homo sapiens OX=9606 PE=2 SV=1	0.008	1.204	2	1	1	1	1	591	64.7	9.42	1.88	1	0				High
G3XAN8	FALSE	High	IsMasterProtein	Mitochondrial import inner membrane translocase subunit Tim8 B OS=Homo sapiens OX=9606 GN=TIMM8B PE=1 SV=1	0.008	1.201	7	1	1	1	1	98	11.1	8.1	1.99	1	0	100	1.61414e+06	1.61414e+06	High
Q8WUN7	FALSE	High	IsMasterProtein	Ubiquitin domain-containing protein 2 OS=Homo sapiens OX=9606 GN=UBTD2 PE=1 SV=2	0.008	1.186	6	1	1	1	1	234	26.2	5.67	1.89	1	0	100	145571984	145571984	High
O14893	FALSE	High	IsMasterProtein	Gem-associated protein 2 OS=Homo sapiens OX=9606 GN=GEMIN2 PE=1 SV=1	0.008	1.183	3	1	1	1	1	280	31.6	5.58	0	1	0				High
B2R4M6	FALSE	High	IsMasterProtein	Protein S100 OS=Homo sapiens OX=9606 PE=2 SV=1	0.008	1.176	11	1	1	1	1	114	13.2	6.13	1.81	1	0				High
P63218	FALSE	High	IsMasterProtein	Guanine nucleotide-binding protein G(I)/G(S)/G(O) subunit gamma-5 OS=Homo sapiens OX=9606 GN=GNG5 PE=1 SV=3	0.008	1.176	10	1	1	1	1	68	7.3	9.85	1.74	1	0	100	633414	633414	High
A0A024R3Q3	FALSE	High	IsMasterProtein	ADP-ribosylation factor 1, isoform CRA_a OS=Homo sapiens OX=9606 GN=ARF1 PE=3 SV=1	0.008	1.172	4	1	1	1	1	181	20.7	6.8	1.82	1	0				High
E9PJD7	FALSE	High	IsMasterProtein	Cysteine and histidine-rich protein 1 OS=Homo sapiens OX=9606 GN=CYHR1 PE=1 SV=1	0.008	1.156	4	1	1	1	1	404	43.8	6.76	0	1	0				High
Q92547	FALSE	High	IsMasterProtein	DNA topoisomerase 2-binding protein 1 OS=Homo sapiens OX=9606 GN=TOPBP1 PE=1 SV=3	0.008	1.155	1	1	1	1	1	1522	170.6	6.96	2.26	1	0				High
Q96A26	FALSE	High	IsMasterProtein	Protein FAM162A OS=Homo sapiens OX=9606 GN=FAM162A PE=1 SV=2	0.009	1.129	7	1	1	1	1	154	17.3	9.77	1.62	1	0	100	1.65654e+06	1.65654e+06	High
O14776	FALSE	High	IsMasterProtein	Transcription elongation regulator 1 OS=Homo sapiens OX=9606 GN=TCERG1 PE=1 SV=2	0.009	1.125	1	1	1	1	1	1098	123.8	8.65	1.64	1	0				High
A8K5K0	FALSE	High	IsMasterProtein	cDNA FLJ78309, highly similar to Homo sapiens heterogeneous nuclear ribonucleoprotein U-like 1 (HNRPUL1), transcript variant 1, mRNA OS=Homo sapiens OX=9606 PE=2 SV=1	0.009	1.125	1	1	1	1	1	856	95.6	7.62	1.82	1	0	100	1.18229e+06	1.18229e+06	High
A0A3B3ITA3	FALSE	High	IsMasterProtein	UPF0488 protein C8orf33 OS=Homo sapiens OX=9606 GN=C8orf33 PE=1 SV=1	0.009	1.122	4	1	1	1	1	248	27.3	10.04	1.82	1	0				High
Q08J23	FALSE	High	IsMasterProtein	tRNA (cytosine(34)-C(5))-methyltransferase OS=Homo sapiens OX=9606 GN=NSUN2 PE=1 SV=2	0.009	1.12	2	1	1	1	1	767	86.4	6.77	0	1	0				High
B2RD27	FALSE	High	IsMasterProtein	cDNA, FLJ96428, highly similar to Homo sapiens proteasome (prosome, macropain) 26S subunit, non-ATPase, 7 (Mov34 homolog) (PSMD7), mRNA OS=Homo sapiens OX=9606 PE=2 SV=1	0.009	1.117	3	1	1	1	1	324	37	6.77	0	1	0				High
A0A0A0MSI8	FALSE	High	IsMasterProtein	Exocyst complex component 5 OS=Homo sapiens OX=9606 GN=EXOC5 PE=1 SV=1	0.009	1.114	1	1	1	1	1	711	82.1	6.87	0	1	0				High
Q9NQ87	FALSE	High	IsMasterProtein	Hairy/enhancer-of-split related with YRPW motif-like protein OS=Homo sapiens OX=9606 GN=HEYL PE=1 SV=2	0.009	1.111	5	1	1	1	1	328	35.1	10.68	0	1	0				High
A0A0C4DGG9	FALSE	High	IsMasterProtein	Chromodomain-helicase-DNA-binding protein 4 OS=Homo sapiens OX=9606 GN=CHD4 PE=1 SV=1	0.009	1.098	0	1	1	1	1	1937	220.3	6.02	0	1	0	100	21193334	21193334	High
A0A024R4K3	FALSE	High	IsMasterProtein	Malate dehydrogenase OS=Homo sapiens OX=9606 GN=MDH2 PE=2 SV=1	0.009	1.086	3	1	1	1	1	338	35.5	8.68	0	1	0				High
A0A024R4N0	FALSE	High	IsMasterProtein	HCG1640809, isoform CRA_b OS=Homo sapiens OX=9606 GN=hCG_1640809 PE=4 SV=1	0.009	1.085	3	1	1	1	1	322	35.3	8.15	0	1	0				High
P49756	FALSE	High	IsMasterProtein	RNA-binding protein 25 OS=Homo sapiens OX=9606 GN=RBM25 PE=1 SV=3	0.009	1.083	1	1	1	1	1	843	100.1	6.32	0	1	0				High
Q5T750	FALSE	High	IsMasterProtein	Skin-specific protein 32 OS=Homo sapiens OX=9606 GN=XP32 PE=1 SV=1	0.009	1.08	3	1	1	1	1	250	26.2	7.97	1.88	1	0				High
Q9H9B1	FALSE	High	IsMasterProtein	Histone-lysine N-methyltransferase EHMT1 OS=Homo sapiens OX=9606 GN=EHMT1 PE=1 SV=4	0.009	1.079	1	1	1	1	1	1298	141.4	5.76	0	1	0				High
H0YFD6	FALSE	High	IsMasterProtein	Trifunctional enzyme subunit alpha, mitochondrial OS=Homo sapiens OX=9606 GN=HADHA PE=1 SV=2	0.009	1.077	1	1	1	1	1	792	86.3	9.1	0	1	0				High
Q96NB2	FALSE	High	IsMasterProtein	Sideroflexin-2 OS=Homo sapiens OX=9606 GN=SFXN2 PE=1 SV=2	0.009	1.076	4	1	1	1	1	322	36.2	9.41	1.93	1	0				High
O95139	FALSE	High	IsMasterProtein	NADH dehydrogenase [ubiquinone] 1 beta subcomplex subunit 6 OS=Homo sapiens OX=9606 GN=NDUFB6 PE=1 SV=3	0.009	1.076	10	1	1	1	1	128	15.5	9.63	0	1	0				High
A3RJH1	FALSE	High	IsMasterProtein	ATP-dependent RNA helicase DDX1 OS=Homo sapiens OX=9606 GN=DDX1 PE=2 SV=1	0.009	1.075	1	1	1	1	1	740	82.4	7.23	0	1	0	100	2.03686e+06	2.03686e+06	High
Q96JG8	FALSE	High	IsMasterProtein	Melanoma-associated antigen D4 OS=Homo sapiens OX=9606 GN=MAGED4 PE=1 SV=3	0.009	1.066	1	1	1	1	1	741	81.3	6.79	0	1	0				High
P13073	FALSE	High	IsMasterProtein	Cytochrome c oxidase subunit 4 isoform 1, mitochondrial OS=Homo sapiens OX=9606 GN=COX4I1 PE=1 SV=1	0.009	1.058	6	1	1	1	1	169	19.6	9.51	1.98	1	0				High
A0A384NQ03	FALSE	High	IsMasterProtein	Epididymis secretory sperm binding protein OS=Homo sapiens OX=9606 PE=2 SV=1	0.009	1.053	3	1	1	1	1	530	59.3	10.1	1.87	1	0	100	1.29098e+06	1.29098e+06	High
